# Supplementary material for: Developing a translational research framework for MDD: combining biomolecular mechanisms with a spiraling risk factor model
Source: Front Psychiatry. 2025 Jan 7;15:1463929. doi: 10.3389/fpsyt.2024.1463929 (PMC11747824; doi:10.3389/fpsyt.2024.1463929)
Supplement: Supplementary file 1 [file DataSheet1.xlsx]

## Sheet: Excl after abstract screening
NR	Authors	Title	Journal	Publication year	Volume	Issue	Pages	Publisher	Address	Book title	Date published	ISBN	ISSN	URLs	DOI	PMID	Abstract	Keywords	Notes	Language	Pages cited	ns1:keywords8	ns1:language9	ns1:author10	ns1:title11	ns1:publisher	ns1:year12	ns1:abstract13	ns1:doi14	ns1:isbn	ns1:url15
1	Agorastos A,Pervanidou P,Chrousos GP,Baker DG	Developmental trajectories of early life stress and trauma: A narrative review on neurobiological aspects beyond stress system dysregulation	Frontiers in Psychiatry	2019	10	MAR		Frontiers Media S.A.			2019		1664-0640	https://www.scopus.com/inward/record.uri?eid=2-s2.0-85066454865&doi=10.3389%2Ffpsyt.2019.00118&partnerID=40&md5=9cdf8dc5e0ab9115f037ef1821b0a7f9;http://dx.doi.org/10.3389/fpsyt.2019.00118	10.3389/fpsyt.2019.00118		Early life stressors display a high universal prevalence and constitute a major public health problem. Prolonged psychoneurobiological alterations as sequelae of early life stress (ELS) could represent a developmental risk factor and mediate risk for disease, leading to higher physical and mental morbidity rates in later life. ELS could exert a programming effect on sensitive neuronal brain netwo…	Childhood adversity,Early life stress,Epigenetics,Gene × environment interaction,Neurobiology,Stress,Stress-related-disorders,Trauma	cited By 31 Narrative review Not related to reserch quesstion, too narrative
2	Allen JM,Jaggers RM,Solden LM,Loman BR,Davies RH,Mackos AR,Ladaika CA,Berg BM,Chichlowski M,Bailey MT	Dietary Oligosaccharides Attenuate Stress-Induced Disruptions in Immune Reactivity and Microbial B-Vitamin Metabolism	Frontiers in immunology	2019	10		1774				2019		1664-3224	http://dx.doi.org/10.3389/fimmu.2019.01774;https://www.ncbi.nlm.nih.gov/pubmed/31417554	10.3389/fimmu.2019.01774	31417554	Background: Exposure to stressful stimuli dysregulates inflammatory processes and alters the gut microbiota. Prebiotics, including long-chain fermentable fibers and milk oligosaccharides, have the potential to limit inflammation through modulation of the gut microbiota. To determine whether prebiotics attenuate stress-induced inflammation and microbiota perturbations, mice were fed either a contr…	B vitamins,Bifidobacterium,galactooligosaccharides,inflammation,metabolome,microbiome,prebiotics,stress	Not directly related to depression, but information about how to combat inflammation	eng
3	Baj A,Moro E,Bistoletti M,Orlandi V,Crema F,Giaroni C	Glutamatergic signaling along the microbiota-gut-brain axis	International Journal of Molecular Sciences	2019	20	6		MDPI AG			2019		1422-0067	https://www.scopus.com/inward/record.uri?eid=2-s2.0-85064224576&doi=10.3390%2Fijms20061482&partnerID=40&md5=3b80abf1917c8e220703b29c27552857;http://dx.doi.org/10.3390/ijms20061482;https://www.ncbi.nlm.nih.gov/pubmed/30934533	10.3390/ijms20061482	30934533	A complex bidirectional communication system exists between the gastrointestinal tract and the brain. Initially termed the “gut-brain axis” it is now renamed the “microbiota-gut-brain axis” considering the pivotal role of gut microbiota in maintaining local and systemic homeostasis. Different cellular and molecular pathways act along this axis and strong attention is paid to neuroactive molecules…	Dysbiosis,Glutamate,Glutamate receptors,Inflammatory bowel disease (IBD),Irritable bowel syndrome (IBS),Microbiota-gut-brain axis	cited By 17
4	Belizário JE,Faintuch J	Microbiome and Gut Dysbiosis	Experientia supplementum (2012)	2018	109		459-476				2018		1664-431X	http://dx.doi.org/10.1007/978-3-319-74932-7_13;https://www.ncbi.nlm.nih.gov/pubmed/30535609	10.1007/978-3-319-74932-7_13	30535609	The gastrointestinal (GI) tract is the residence of trillions of microorganisms that include bacteria, archaea, fungi and viruses. The collective genomes of whole microbial communities (microbiota) integrate the gut microbiome. Up to 100 genera and 1000 distinct bacterial species were identified in digestive tube niches. Gut microbiomes exert permanent pivotal functions by promoting food digestio…	Faecal therapy,Metabolic and gastrointestinal diseases,Microbiomes,Prebiotics,Probiotics	Original written in Switzerland too broad	eng
5	Berk M	Diet as a shared risk factor for obesity and common mental disorders	Obesity Research & Clinical Practice	2019	13	3	241-242				2019		1871-403X	http://dx.doi.org/10.1016/j.orcp.2018.11.012	10.1016/j.orcp.2018.11.012		Mental illness including depression, anxiety, and bipolar disorder are a significant driver of global disability and a substantial social, economic and heath burden. Treatment including pharmacotherapy such as antidepressants and psychotherapy such as Cognitive Behavioural Therapy avert less than half of the disease burden. Novel strategies are needed to prevent and treat mental disorders. There …	acetylcysteine,ademetionine,antidepressant agent,anxiety disorder,biological product,bipolar disorder,conference abstract,controlled study,diet therapy,disability,drug therapy,epigenetics,folic acid,gastrointestinal tract,groups by age,human,inflammation,intervention study,lifestyle,mental health,microbiome,nerve cell plasticity,nonhuman,nutraceutical,obesity,omega 3 fatty acid,oxidative stress,p…		English
6	Bindemann N,Ali S	The gut-brain connection: The developing science of the microbiome	Progress in Neurology and Psychiatry	2018	22	1	4				2018		1931-227X	http://dx.doi.org/10.1002/pnp.485	10.1002/pnp.485		Our commentaries from the Primary Care Neurology Society (P‐CNS) provide a primary care perspective on the neurology articles in Progress. Here Dr Bindemann and Dr Ali consider ‘Psychobiotics: bacterial hope for depression' (see page 9).	archaeon,article,bacterial strain,brain atrophy,brain disease,depression,encephalitis,fungal strain,genetic risk,genetic variation,human,immune response,immunopathology,intestine flora,microbial activity,mood disorder,neurologic disease,neurology,nonhuman,priority journal,psychiatry		English
7	Bloomfield SF	In future we are going to have to view our microbial world very differently	Perspectives in Public Health	2016	136	4	183-185		S.F. Bloomfield, London School of Hygiene and Tropical Medicine, Old Dairy Cottage, Montacute, Somerset, United Kingdom		2016		1757-9147	http://dx.doi.org/10.1177/1757913916650336	10.1177/1757913916650336			antibiotic agent,antibiotic resistance,asthma,cardiovascular disease,communicable disease,degenerative disease,depression,ecosystem,eczema,food allergy,human,hygiene,immune system,immunological tolerance,infection,inflammatory bowel disease,insulin dependent diabetes mellitus,lifestyle,microbiology,microbiome,multiple sclerosis,non communicable disease,nonhuman,pollen allergy,public health,review…		English
8	Cani PD	Gut microbiota-at the intersection of everything?	Nature Reviews Gastroenterology and Hepatology	2017	14	6	321-322		P.D. Cani, Université Catholique de Louvain, Louvain Drug Research Institute, WELBIO (Walloon Excellence in Life Sciences and BIOtechnology), Metabolism and Nutrition Research Group, Avenue E. Mounier, 73 box B1.73.11, Brussels, Belgium		2017		1759-5053	http://dx.doi.org/10.1038/nrgastro.2017.54 LK - https://utrechtuniversity.on.worldcat.org/atoztitles/link?sid=EMBASE&sid=EMBASE&issn=17595053&id=doi:10.1038/nrgastro.2017.54&atitle=Gut+microbiota-at+the+intersection+of+everything?&stitle=Nat.+Rev.+Gastroenterol.+Hepatol.&title=Nature+Reviews+Gastroenterology+and+Hepatology&volume=14&issue=6&spage=321&epage=322&aulast=Cani&aufirst=Patrice+D.&auini…	10.1038/nrgastro.2017.54 LK - https://utrechtuniversity.on.worldcat.org/atoztitles/link?sid=EMBASE&sid=EMBASE&issn=17595053&id=doi:10.1038/nrgastro.2017.54&atitle=Gut+microbiota-at+the+intersection+of+everything?&stitle=Nat.+Rev.+Gastroenterol.+Hepatol.&title=Nature+Reviews+Gastroenterology+and+Hepatology&volume=14&issue=6&spage=321&epage=322&aulast=Cani&aufirst=Patrice+D.&auinit=P.D.&aufull=Cani…		Over the past decade, numerous studies have found an association between the gut microbiota composition and many diseases. However, is it reality? Or is the truth hidden in the shadow of several thousand publications a year with inflated expectations in almost any disease?	cardiovascular disease,cardiovascular risk,circadian rhythm,degenerative disease,feces microflora,glucose,glucose blood level,glucose utilization,human,inflammatory disease,intestine flora,malignant neoplasm,nonhuman,obesity,priority journal,review,stress		English
9	Chang JP,Su KP	Nutrition and immunology in mental health: Precision medicine and integrative approaches to address unmet clinical needs in psychiatric treatments	Brain, Behavior, and Immunity	2020	85		1-3	Academic Press Inc.			2020		1090-2139	https://www.scopus.com/inward/record.uri?eid=2-s2.0-85072792780&doi=10.1016%2Fj.bbi.2019.09.022&partnerID=40&md5=91e135fee09a5036e2ea821b5ce71224;http://dx.doi.org/10.1016/j.bbi.2019.09.022;https://www.ncbi.nlm.nih.gov/pubmed/31568824	10.1016/j.bbi.2019.09.022	31568824	The ‘monoamine hypothesis' is insufficient in approaching the aetiology of psychiatric disorders or in developing novel therapies. Accumulating evidence suggests that inflammatory regulation plays an important role in pathophysiology and therapeutic mechanism across the major psychiatric disorders. “Inflammation theory” might not be the full answer for the big picture of mental disorders, but it …	Diet,Nutrition,Psychiatric research	cited By 0 Inleding of therapeutics
10	Costa LG,Cole TB,Dao K,Chang YC,Coburn J,Garrick JM	Effects of air pollution on the nervous system and its possible role in neurodevelopmental and neurodegenerative disorders	Pharmacology and Therapeutics	2020	210			Elsevier Inc.			2020		1879-016X	https://www.scopus.com/inward/record.uri?eid=2-s2.0-85081552798&doi=10.1016%2Fj.pharmthera.2020.107523&partnerID=40&md5=24a83c9f50a9aa487209531c501bd9ad;http://dx.doi.org/10.1016/j.pharmthera.2020.107523;https://www.ncbi.nlm.nih.gov/pubmed/32165138	10.1016/j.pharmthera.2020.107523	32165138	Recent extensive evidence indicates that air pollution, in addition to causing respiratory and cardiovascular diseases, may also negatively affect the brain and contribute to central nervous system diseases. Air pollution is comprised of ambient particulate matter (PM) of different sizes, gases, organic compounds, and metals. An important contributor to PM is represented by traffic-related air po…	Air pollution,Alzheimer's disease,Autism,Diesel exhaust,Neuro-inflammation,Neurodegenerative diseases,Neurodevelopmental disorders,Neurotoxicity,Oxidative stress	cited By 1
11	Cryan JF	The microbiome, the immune system and brain function	Amyotrophic Lateral Sclerosis and Frontotemporal Degeneration	2018	19		2		J.F. Cryan, University College Cork, Cork, Ireland		2018		2167-9223	http://www.embase.com/search/results?subaction=viewrecord&from=export&id=L625666011%0Ahttp://dx.doi.org/10.1080/21678421.2018.1510202;http://dx.doi.org/10.1080/21678421.2018.1510202 LK - https://utrechtuniversity.on.worldcat.org/atoztitles/link?sid=EMBASE&sid=EMBASE&issn=21679223&id=doi:10.1080/21678421.2018.1510202&atitle=The+microbiome,+the+immune+system+and+brain+function&stitle=Amyotrophic+La…	10.1080/21678421.2018.1510202 LK - https://utrechtuniversity.on.worldcat.org/atoztitles/link?sid=EMBASE&sid=EMBASE&issn=21679223&id=doi:10.1080/21678421.2018.1510202&atitle=The+microbiome,+the+immune+system+and+brain+function&stitle=Amyotrophic+Lateral+Scler.+Frontotemporal+Degener.&title=Amyotrophic+Lateral+Sclerosis+and+Frontotemporal+Degeneration&volume=19&issue=&spage=2&epage=&aulast=Cryan&au…		There has been an explosion of research into the role of the microbiota (the trillions of microorganisms) within the gut in modulated both health and disease. However, neurology as a discipline has only of late begun to appreciate the importance of the microbiota as a disease moderator. In this lecture I will review the experimental and clinical evidence of how the microbiota, its collective geno…	Alzheimer disease,Parkinson disease,aging,autism,brain function,brain injury,cerebrovascular accident,conference abstract,epilepsy,explosion,homeostasis,immune system,intestine flora,intestine function,lifespan,multiple sclerosis,nervous system development,nervous system inflammation,neurology,nonhuman,stress		English
12	Dempsey JL,Little M,Cui JY	Gut microbiome: An intermediary to neurotoxicity	NeuroToxicology	2019	75		41-69	Elsevier B.V.			2019		1872-9711	https://www.scopus.com/inward/record.uri?eid=2-s2.0-85071937789&doi=10.1016%2Fj.neuro.2019.08.005&partnerID=40&md5=d925668631ac2f28d7df78e75c979c79;http://dx.doi.org/10.1016/j.neuro.2019.08.005;https://www.ncbi.nlm.nih.gov/pubmed/31454513	10.1016/j.neuro.2019.08.005	31454513	There is growing recognition that the gut microbiome is an important regulator for neurological functions. This review provides a summary on the role of gut microbiota in various neurological disorders including neurotoxicity induced by environmental stressors such as drugs, environmental contaminants, and dietary factors. We propose that the gut microbiome remotely senses and regulates CNS signa…	Gut microbiome,Gut-brain axis,Neurotoxicants	cited By 3
13	Desmedt O,Broers VJ,Zamariola G,Pachikian B,Delzenne N,Luminet O	Effects of prebiotics on affect and cognition in human intervention studies	Nutrition Reviews	2019	77	2	81-95		O. Luminet, Research Institute for Psychological Sciences, Université catholique De Louvain, Louvain-la-Neuve, Belgium		2019		1753-4887	http://dx.doi.org/10.1093/nutrit/nuy052;https://www.ncbi.nlm.nih.gov/pubmed/30535275	10.1093/nutrit/nuy052	30535275	Studies conducted in rodents have highlighted that neurobiological processes underlying cognition and affect are modulated by the gut microbiota. Certain dietary fibers are able to modulate the composition of gut microbiota and are thus considered prebiotics. A review of the impact of the available prebiotic intervention studies in humans on cognition and affect, addressing the potential mediatin…	Medline,PsycINFO,Scopus,adult,anxiety,attention,conference abstract,data extraction,depression,drug therapy,episodic memory,executive function,human,inflammation,intervention study,irritable colon,microflora,narrative,nonhuman,outcome variable,perception,placebo,prebiotic agent,psychological well-being,quality control,registration,synthesis,working memory		English
14	Dinan TG,Cryan JF	Gut microbes and depression: Still waiting for Godot	Brain, Behavior, and Immunity	2019	79		1-2				2019-07		1090-2139	http://dx.doi.org/10.1016/j.bbi.2019.02.007;https://www.ncbi.nlm.nih.gov/pubmed/30771453	10.1016/j.bbi.2019.02.007	30771453		Depression,Dysbiosis,Gut microbiota,Inflammation,Psychobiotics		eng
15	Ding XR,Goh WR,na Wu R,qing Yue X,Luo X,Khine WW,rui Wu J,Lee YK	Revisit gut microbiota and its impact on human health and disease	Journal of Food and Drug Analysis	2019	27	3	623-631		Y.-K. Lee, Department of Microbiology & Immunology, Yong Loo Lin School of Medicine, National University of Singapore, 5 Science Drive 2, Singapore, Singapore		2019		1021-9498	http://dx.doi.org/10.1016/j.jfda.2018.12.012;https://www.ncbi.nlm.nih.gov/pubmed/31324279	10.1016/j.jfda.2018.12.012	31324279	Trillions of microbes have evolved with and continue to live on human beings. With the rapid advances in tools and technology in recent years, new knowledge and insight in cross-talk between the microbes and their hosts have gained. It is the aim of this work to critically review and summarize recent literature reports on the role of microbiota and mechanisms involved in the progress and developm…	Disease,Gut microbiota,Human health		English
16	Dong TS,Gupta A	Influence of Early Life, Diet, and the Environment on the Microbiome	Clinical Gastroenterology and Hepatology	2019	17	2	231-242		A. Gupta, G. Oppenheimer Center for Neurobiology of Stress and Resilience, Vatche and Tamar Manoukin Division of Digestive Diseases, UCLA CHS 42-210, 10833 Le Conte Avenue, Los Angeles, CA, United States		2019		1542-7714	http://dx.doi.org/10.1016/j.cgh.2018.08.067;https://www.ncbi.nlm.nih.gov/pubmed/30196160	10.1016/j.cgh.2018.08.067	30196160	Advances in sequencing technology and bioinformatics have greatly enhanced our ability to understand the human microbiome. Over the last decade, a growing body of literature has linked nutrition and the environment to the microbiome and is now thought to be an important contributor to overall health. This paper reviews the literature from the past 10 years to highlight the influence of environmen…	Early Life Diet,Environment,Gut Microbiome,Irritable Bowel Syndrome,Obesity,Stress		English
17	Dreher ML	Whole fruits and fruit fiber emerging health effects	Nutrients	2018	10	12			M.L. Dreher, Nutrition Science Solutions, LLC, Wimberley, TX, United States		2018		2072-6643	http://dx.doi.org/10.3390/nu10121833;https://www.ncbi.nlm.nih.gov/pubmed/30487459	10.3390/nu10121833	30487459	Less than 10% of most Western populations consume adequate levels of whole fruits and dietary fiber with typical intake being about half of the recommended levels. Evidence of the beneficial health effects of consuming adequate levels of whole fruits has been steadily growing, especially regarding their bioactive fiber prebiotic effects and role in improved weight control, wellness and healthy ag…	Asthma,Bone mineral density,Cancer,Cardiovascular disease,Depression,Diabetes,Gastrointestinal health,Metabolic syndrome,Prebiotic effects,Psychological well-being,Successful aging,Weight management		English
18	Duan J,Xie P	The potential for metabolomics in the study and treatment of major depressive disorder and related conditions	Expert Review of Proteomics	2020	17	4	309-322		P. Xie, The M.O.E. Key Laboratory of Laboratory Medical Diagnostics, The College of Laboratory Medicine, Chongqing Medical University, Chongqing, China		2020		1744-8387	http://dx.doi.org/10.1080/14789450.2020.1772059;https://www.ncbi.nlm.nih.gov/pubmed/32516008	10.1080/14789450.2020.1772059	32516008	Introduction: Major depressive disorder (MDD) is a common mental disease, associated with a debilitating condition and high prevalence. Although the underlying mechanism of MDD remains to be elucidated, several factors, including social, biological, and psychological factors, have been associated with disease pathogenesis. Metabolomics can provide new insights into the prognosis, treatment respon…	Major depressive disorder,biomarkers,differential metabolites,metabolomics,treatment response		English
19	Duszka K,Wahli W	Enteric microbiota–gut–brain axis from the perspective of nuclear receptors	International Journal of Molecular Sciences	2018	19	8			W. Wahli, Lee Kong Chian School of Medicine, Nanyang Technological University, 11 Mandalay Road, Singapore, Singapore		2018		1422-0067	http://dx.doi.org/10.3390/ijms19082210;https://www.ncbi.nlm.nih.gov/pubmed/30060580	10.3390/ijms19082210	30060580	Nuclear receptors (NRs) play a key role in regulating virtually all body functions, thus maintaining a healthy operating body with all its complex systems. Recently, gut microbiota emerged as major factor contributing to the health of the whole organism. Enteric bacteria have multiple ways to influence their host and several of them involve communication with the brain. Mounting evidence of coope…	Metabolism,Microbiota,Nuclear receptors,Xenobiotics		English
20	Ekström LD,Ekström H,Dal H,Kosidou K,Gustafsson UO	Childhood appendectomy and adult mental disorders: A population-based cohort study	Depression and Anxiety	2020	37	11	1108-1117				2020-07		1520-6394	http://dx.doi.org/10.1002/da.23045;https://www.ncbi.nlm.nih.gov/pubmed/32668089	10.1002/da.23045	32668089	Background: Recent studies suggest that disruption of the colonic microbiota homeostasis is associated with low-grade systemic inflammation and mental disorders. The cecal appendix may influence the homeostasis of the colonic microbiota. In this large population-based study, we investigated whether early removal of the appendix is associated with an increased risk of mental disorders later in lif…	Sweden,appendectomy,appendix vermiformis,colonic bacterial diversity,human gut-brain axis,mental disorders,microbiota,population-based cohort study	Not relevant, increase of depression not associated with inflammation	eng
21	Estrada JA,Contreras I	Nutritional modulation of immune and central nervous system homeostasis: The role of diet in development of neuroinflammation and neurological disease	Nutrients	2019	11	5		MDPI AG			2019		2072-6643	https://www.scopus.com/inward/record.uri?eid=2-s2.0-85066825865&doi=10.3390%2Fnu11051076&partnerID=40&md5=31621e54af7d65063db7f3a34576140e;http://dx.doi.org/10.3390/nu11051076;https://www.ncbi.nlm.nih.gov/pubmed/31096592	10.3390/nu11051076	31096592	The gut-microbiome-brain axis is now recognized as an essential part in the regulation of systemic metabolism and homeostasis. Accumulating evidence has demonstrated that dietary patterns can influence the development of metabolic alterations and inflammation through the effects of nutrients on a multitude of variables, including microbiome composition, release of microbial products, gastrointest…	Diet,Immune system,Microbiome,Neuroinflammation,Neurological disease	cited By 2
22	Evrensel A,Ünsalver BÖ,Ceylan ME	Immune-kynurenine pathways and the gut microbiota-brain axis in anxiety disorders	Advances in Experimental Medicine and Biology	2020	1191		155-167				2020		2214-8019	http://dx.doi.org/10.1007/978-981-32-9705-0_10;https://www.ncbi.nlm.nih.gov/pubmed/32002928	10.1007/978-981-32-9705-0_10	32002928	Anxiety disorders are a complex set of illnesses in which genetic factors, particularly stress, play a role in the etiopathogenesis. In recent years, inflammation and intestinal microbiota have also been included in this complex network of relationships. The functions associated with tryptophan catabolism and serotonin biosynthesis have long been associated with anxiety disorders. Tryptophan cata…	Anxiety,Gut-brain axis,Immune system,Kynurenine,Microbiota,Serotonin,Tryptophan		eng
23	Feng P,Ye Z,Kakade A,Virk AK,Li X,Liu P	A review on gut remediation of selected environmental contaminants: Possible roles of probiotics and gut microbiota	Nutrients	2019	11	1		MDPI AG			2019		2072-6643	https://www.scopus.com/inward/record.uri?eid=2-s2.0-85058923874&doi=10.3390%2Fnu11010022&partnerID=40&md5=c8497b54db61e6639d5a566da32539f8;http://dx.doi.org/10.3390/nu11010022;https://www.ncbi.nlm.nih.gov/pubmed/30577661	10.3390/nu11010022	30577661	Various environmental contaminants including heavy metals, pesticides and antibiotics can contaminate food and water, leading to adverse effects on human health, such as inflammation, oxidative stress and intestinal disorder. Therefore, remediation of the toxicity of foodborne contaminants in human has become a primary concern. Some probiotic bacteria, mainly Lactobacilli, have received a great a…	Environmental contaminants,Foodborne,Gut microbiota,Probiotics,Remediation	cited By 14
24	Firth J,Firth J,Gangwisch JE,Gangwisch JE,Borisini A,Wootton RE,Wootton RE,Wootton RE,Mayer EA,Mayer EA	Food and mood: How do diet and nutrition affect mental wellbeing?	The BMJ	2020	369		m2382				2020-06		1756-1833	http://dx.doi.org/10.1136/bmj.m2382;https://www.ncbi.nlm.nih.gov/pubmed/32601102	10.1136/bmj.m2382	32601102	Poor nutrition may be a causal factor in the experience of low mood, and improving diet may help to protect not only the physical health but also the mental health of the population, say Joseph Firth and colleagues	Anxiety,Cognition,Depression,Diet, Healthy,Gastrointestinal Microbiome,Humans,Inflammation,Nutritional Physiological Phenomena,Nutritional Status,diet therapy,immunology,physiology,prevention & control		eng
25	Fusco R,Siracusa R,Genovese T,Cuzzocrea S,Paola RD	Focus on the role of NLRP3 inflammasome in diseases	International Journal of Molecular Sciences	2020	21	12	1-25	MDPI AG			2020		1422-0067	https://www.scopus.com/inward/record.uri?eid=2-s2.0-85086685686&doi=10.3390%2Fijms21124223&partnerID=40&md5=1b89cf08b9ffd6d6d074ae4a6bfd3905;http://dx.doi.org/10.3390/ijms21124223;https://www.ncbi.nlm.nih.gov/pubmed/32545788	10.3390/ijms21124223	32545788	Inflammation is a protective reaction activated in response to detrimental stimuli, such as dead cells, irritants or pathogens, by the evolutionarily conserved immune system and is regulated by the host. The inflammasomes are recognized as innate immune system sensors and receptors that manage the activation of caspase-1 and stimulate inflammation response. They have been associated with several …	Cardiovascular diseases,Inflammasome,Inflammatory issues,Metabolic pathologies,Neurologic disorders	cited By 0
26	Gao X,Cao Q,Cheng Y,Zhao D,Wang Z,Yang H,Wu Q,You L,Wang Y,Lin Y,Li X,Wang Y,Bian JS,Sun D,Kong L,Birnbaumer L,Yang Y	Chronic stress promotes colitis by disturbing the gut microbiota and triggering immune system response	Proceedings of the National Academy of Sciences of the United States of America	2018	115	13	E2960-E2969				2018-03		1091-6490	http://dx.doi.org/10.1073/pnas.1720696115;https://www.ncbi.nlm.nih.gov/pubmed/29531080	10.1073/pnas.1720696115	29531080	Chronic stress is known to promote inflammatory bowel disease (IBD), but the underlying mechanism remains largely unresolved. Here, we found chronic stress to sensitize mice to dextran sulfate sodium (DSS)-induced colitis; to increase the infiltration of B cells, neutrophils, and proinflammatory ly6Chi macrophages in colonic lamina propria; and to present with decreased thymus and mesenteric lymp…	Chronic stress,DSS-induced colitis,Gut microbiota,Immune reaction,Mucin-2		eng		Anxiety,Depression,Humans,Microbiota	eng
27	Garay RP	Vaccinating against depression or anxiety: is it plausible?		2017	17	5	525-528			Expert Opinion on Biological Therapy	2017-05		1744-7682	http://dx.doi.org/10.1080/14712598.2017.1300654;https://www.ncbi.nlm.nih.gov/pubmed/28277809	10.1080/14712598.2017.1300654	28277809		Anxiety,clinical trials,depression,faecal transplantation,inflammation,major depressive disorder,microbiota,probiotics,vaccination,vaccine		eng
28	Gaucher F,Bonnassie S,Rabah H,Marchand P,Blanc P,Jeantet R,Jan G	Review: Adaptation of beneficial propionibacteria, lactobacilli, and bifidobacteria improves tolerance toward technological and digestive stresses	Frontiers in Microbiology	2019	10	APR			G. Jan, STLO, Agrocampus Ouest, Institut National de la Recherche Agronomique, Paris, France		2019		1664-302X	http://dx.doi.org/10.3389/fmicb.2019.00841	10.3389/fmicb.2019.00841		This review deals with beneficial bacteria, with a focus on lactobacilli, propionibacteria, and bifidobacteria. As being recognized as beneficial bacteria, they are consumed as probiotics in various food products. Some may also be used as starters in food fermentation. In either case, these bacteria may be exposed to various environmental stresses during industrial production steps, including dry…	Adaptation,Drying,Osmo regulation,Probiotic,Stress	Might be interesting for therapeutic approaches. This article discusses the capability of survival for the bacteria during propbiotic production Not directy related	English
29	Gogou M	The involvement of the intestinal microbiome in neuropsychiatric diseases	Archives of Hellenic Medicine	2017	34	5	628-635		M. Gogou, M. Gogou, 44 Dimitriou Nika street, Katerini, Greece		2017		1105-3992	http://www.embase.com/search/results?subaction=viewrecord&from=export&id=L618611174			Experimental and clinical studies have demonstrated that the intestinal microbiome plays an important role in general homeostasis, and in the development and functioning of the central nervous system. The microbiome is assoimciated with the pathogenesis of various neurological and psychiatric disorders, including neurodegenerative disorders, multiple sclerosis, autism, myalgic encephalomyelitis, …	Gut-brain axis,Intestinal microbiome,Neurodegenerative diseases,Neurological disorders,Psychiatric disorders	Too broad and not withi the scope of our research question?	Greek
30	Gostner JM,Geisler S,Stonig M,Mair L,Sperner-Unterweger B,Fuchs D	Tryptophan metabolism and related pathways in psychoneuroimmunology: The impact of nutrition and lifestyle	Neuropsychobiology	2020	79	1	89-99				2020		1423-0224	http://dx.doi.org/10.1159/000496293;https://www.ncbi.nlm.nih.gov/pubmed/30808841	10.1159/000496293	30808841	In the past, accelerated tryptophan breakdown was considered to be a feature of clinical conditions, such as infection, inflammation, and malignant disease. More recently, however, the focus has changed to include the additional modulation of tryptophan metabolism by changes in nutrition and microbiota composition. The regulation of tryptophan concentration is critical for the maintenance of syst…	Exercise,Microbiome,Neopterin,Nutrition,Psychoneuroimmunology,Tryptophan		eng
31	Gray A	Understanding IBS: Bugs, brains and leaky barriers	Pharmaceutical Journal	2017	298	7899	146-149	Pharmaceutical Press			2017		2047-637X	https://www.scopus.com/inward/record.uri?eid=2-s2.0-85020788022&partnerID=40&md5=5329f708b5f7b229c5e9d65abee56809				abdominal pain; acute gastroenteritis; anxiety; A,prebiotic agent; probiotic agent; rifaximin; spasm	cited By 0
32	Greener M	The exposome: embrace the complexity	Progress in Neurology and Psychiatry	2019	23	3	34-35	John Wiley and Sons Ltd			2019		1931-227X	https://www.scopus.com/inward/record.uri?eid=2-s2.0-85070652248&doi=10.1002%2Fpnp.545&partnerID=40&md5=33f9d5e10d5ecf4f601e47bc1e6193e5;http://dx.doi.org/10.1002/pnp.545	10.1002/pnp.545		Links between the microbiome and psychiatric and neurological disease have been the focus of much attention in recent years and may add to our understanding of the complexities of these diseases in tandem with our developing knowledge of the genome's role. However, a third domain - the so-called exposome - may also need consideration if we are to gain deeper insights into the complex nature of ps…	aging; anxiety; Article; autism; bipolar depressi,pesticide	cited By 0 Maybe an opnion? only 2 pages long.
33	Han K,Wang J,Seo JG,Kim H	Efficacy of double-coated probiotics for irritable bowel syndrome: a randomized double-blind controlled trial	Journal of Gastroenterology	2017	52	4	432-443	Springer Tokyo			2017		1435-5922	https://www.scopus.com/inward/record.uri?eid=2-s2.0-84968680291&doi=10.1007%2Fs00535-016-1224-y&partnerID=40&md5=39e73f70cb3c0d6d17e6b00ffa83ea3e;http://dx.doi.org/10.1007/s00535-016-1224-y;https://www.ncbi.nlm.nih.gov/pubmed/27178566	10.1007/s00535-016-1224-y	27178566	Background: The purpose of this study was to elucidate the effects of a dual-coated probiotic supplement (Duolac Care) on symptoms of diarrhea-predominant irritable bowel syndrome in a randomized double-blind clinical trial. Methods: Fifty subjects with diarrhea-predominant irritable bowel syndrome were randomly assigned to either the non-coating group or the dual-coating group in order to receiv…	Dual-coating technology,Irritable bowel syndrome,Probiotics	cited By 13
34	Hashioka S,Inoue K,Hayashida M,Wake R,Oh-Nishi A,Miyaoka T	Implications of systemic inflammation and periodontitis for major depression	Frontiers in Neuroscience	2018	12	JUL			S. Hashioka, Department of Psychiatry, Shimane University, Izumo, Japan		2018		1662-453X	http://dx.doi.org/10.3389/fnins.2018.00483	10.3389/fnins.2018.00483		Increasing evidence suggests that infection and persistent low-grade inflammation in peripheral tissues are important pathogenic factors in major depression. Major depression is frequently comorbid with systemic inflammatory diseases/conditions such as rheumatoid arthritis, allergies of different types, multiple sclerosis, cardiovascular disease, inflammatory bowel disease, chronic liver disease,…	Major depression,Microglia,Neuroinflammation,Periodontitis,Pro-inflammatory cytokines,Systemic inflammation		English
35	Heiss CN,Olofsson LE	The role of the gut microbiota in development, function and disorders of the central nervous system and the enteric nervous system	Journal of Neuroendocrinology	2019	31	5			L.E. Olofsson, Wallenberg Laboratory, Department of Molecular and Clinical Medicine, Institute of Medicine, University of Gothenburg, Gothenburg, Sweden		2019		1365-2826	http://dx.doi.org/10.1111/jne.12684;https://www.ncbi.nlm.nih.gov/pubmed/30614568	10.1111/jne.12684	30614568	The gut microbiota has emerged as an environmental factor that modulates the development of the central nervous system (CNS) and the enteric nervous system (ENS). Before obtaining its own microbiota, eutherian foetuses are exposed to products and metabolites from the maternal microbiota. At birth, the infants are colonised by microorganisms. The microbial composition in early life is strongly inf…	astrocytes,behaviour,blood-brain barrier,central nervous system,enteric nervous system,gut microbiota,inflammatory bowel disease,microbial metabolites,microglia,myelination,neurodegenerative diseases,neurogenesis,neuroinflammation		English
36	Heyer R	System diagnostics of the human gut microbiome using metaproteome analysis of fecal samples.	Journal of Laboratory Medicine	2019	43	4	eA103		R. Heyer, OvGU, Magdeburg, Bioprocess Engineering, Magdeburg, Germany		2019		2567-9449	https://www.embase.com/search/results?subaction=viewrecord&id=L629665243&from=export%0Ahttp://dx.doi.org/10.1515/labmed-2019-0135;http://dx.doi.org/10.1515/labmed-2019-0135 LK - https://utrechtuniversity.on.worldcat.org/atoztitles/link?sid=EMBASE&sid=EMBASE&issn=25679449&id=doi:10.1515/labmed-2019-0135&atitle=System+diagnostics+of+the+human+gut+microbiome+using+metaproteome+analysis+of+fecal+samp…	10.1515/labmed-2019-0135 LK - https://utrechtuniversity.on.worldcat.org/atoztitles/link?sid=EMBASE&sid=EMBASE&issn=25679449&id=doi:10.1515/labmed-2019-0135&atitle=System+diagnostics+of+the+human+gut+microbiome+using+metaproteome+analysis+of+fecal+samples.&stitle=J.+Lab.+Med.&title=Journal+of+Laboratory+Medicine&volume=43&issue=4&spage=eA103&epage=&aulast=Heyer&aufirst=Robert&auinit=R.&aufull=Heye…		A multitude of diseases are considered to be correlated with a dysbiosis of the gut microbiome, e.g. inflammatory bowel disease (IBD), diabetes, autoimmune diseases or depression. Unfortunately, up to now, it is for most diseases unclear if the dysbiosis is a cause of the disease or a result. Nevertheless, patient treatment may benefit from in-depth microbiome characterization performed in additi…	Bacteroides fragilis,Crohn disease,adult,autoimmune disease,bioinformatics,conference abstract,cytolysis,depression,diabetes mellitus,diet,drug combination,endogenous compound,enzymatic degradation,extracellular trap,extraction,feces,gastrointestinal tract,genetic transcription,health status,human,immune response,immunoglobulin G,liquid chromatography-mass spectrometry,metabolomics,metagenomics,m…	Opinion? might contain useful information for theraputic approaches Not within the scope of the research question	English
37	Heym N,Heasman BC,Hunter K,Blanco SR,Wang GY,Siegert R,Cleare A,Gibson GR,Kumari V,Sumich AL	The role of microbiota and inflammation in self-judgement and empathy: implications for understanding the brain-gut-microbiome axis in depression	Psychopharmacology	2019	236	5	1459-1470	Springer Verlag			2019		1432-2072	https://www.scopus.com/inward/record.uri?eid=2-s2.0-85064253547&doi=10.1007%2Fs00213-019-05230-2&partnerID=40&md5=0fffcd3016d575e168f6937f42c91b87;http://dx.doi.org/10.1007/s00213-019-05230-2;https://www.ncbi.nlm.nih.gov/pubmed/30955108	10.1007/s00213-019-05230-2	30955108	Rationale: The gut-brain axis includes bidirectional communication between intestinal microbiota and the central nervous system. Bifidobacterium and Lactobacillus spp. have been implicated in psychological health, such as depression, through various pathways (e.g. inflammation). Research needs a better understanding of direct and indirect effects through examination of psychological factors that …	Brain-gut-microbiota axis,Cognitive empathy, affective empathy, over-identification,Depression,Inflammation,Lactobacillus,Self-judgement	cited By 7 Self-reported depression questionnaire, very small group of participants Questionable methodology
38	Hirschberg S,Gisevius B,Duscha A,Haghikia A	Implications of diet and the gut microbiome in neuroinflammatory and neurodegenerative diseases	International Journal of Molecular Sciences	2019	20	12		MDPI AG			2019		1422-0067	https://www.scopus.com/inward/record.uri?eid=2-s2.0-85068893481&doi=10.3390%2Fijms20123109&partnerID=40&md5=bedaa089d75b0db97c64d4f386182560;http://dx.doi.org/10.3390/ijms20123109;https://www.ncbi.nlm.nih.gov/pubmed/31242699	10.3390/ijms20123109	31242699	Within the last century, human lifestyle and dietary behaviors have changed dramatically. These changes, especially concerning hygiene, have led to a marked decrease in some diseases, i.e., infectious diseases. However, other diseases that can be attributed to the so-called ‘Western' lifestyle have increased, i.e., metabolic and cardiovascular disorders. More recently, multifactorial disorders, s…	Dysbiosis,Gut–brain-axis,Microbiome,Multiple sclerosis,Neurodegeneration,Neuroinflammation,Short chain fatty acids	cited By 10
39	Hollins SL,Hodgson DM	Stress, microbiota, and immunity	Current Opinion in Behavioral Sciences	2019	28		66-71	Elsevier Ltd			2019		2352-1546	https://www.scopus.com/inward/record.uri?eid=2-s2.0-85062241932&doi=10.1016%2Fj.cobeha.2019.01.015&partnerID=40&md5=ccbfb55444d78c30af0445f3906dfc59;http://dx.doi.org/10.1016/j.cobeha.2019.01.015	10.1016/j.cobeha.2019.01.015		Converging lines of evidence suggest that the relationship between the gut and the brain is a factor in the onset of psychopathology. The complexity of this relationship from development to adulthood, and its central roles in general health and wellbeing, are becoming increasingly appreciated. In particular, the composition of bacteria within the gut is now believed to have a key role in mental h…	abnormal behavior; adulthood; chronic stress; dev,chemokine; cytokine; growth factor	cited By 0 opinion?
40	Humbel F,Juillerat P,Scharl M,Misselwitz B,Schreiner P,Macpherson A,Rogler G,von Känel R,Yilmaz B,Biedermann L	OP06 Gut–brain axis revisited: Shedding light on the mucosa-associated microbial composition in IBD patients with psychological distress, anxiety, and depression	Journal of Crohn's and Colitis	2019	13	Supplement_1	S003-S004				2019		1873-9946	http://dx.doi.org/10.1093/ecco-jcc/jjy222.005	10.1093/ecco-jcc/jjy222.005		BACKGROUND: The diversity and compositional stability of the gut microbiota over time has repetitively shown to be reduced in patients with IBD. Furthermore, distinctive alterations in microbial composition are not only considered a key pathogenic factor promoting intestinal inflammation, but might also affect the gut- brain axis, thereby ultimately impacting psychological well-being. In IBD pati…	Desulfovibrio,Hospital Anxiety and Depression Scale,Lachnospiraceae,Lactobacillales,RNA 16S,Short Form 36,adult,anxiety,brain,cohort analysis,conference abstract,controlled study,depression,endogenous compound,female,genus,high throughput sequencing,human,human tissue,inflammatory bowel disease,intestine biopsy,intestine flora,major clinical study,male,mental stress,nonhuman,psychological well-be…		English				Huynh, K and Schneider, M and Gareau, M G	{Altering the Gut Microbiome for Cognitive Benefit?}	Elsevier Inc.	2016	Dietary factors, probiotics, and prebiotics are a means by which the human gut microbiota may be altered for cognitive benefit. Inflammatory bowel diseases, functional disorders of the gut, and metabolic disorders including diabetes and obesity are associated with intestinal dysbiosis and frequently manifest with psychological disturbances, including impaired learning and memory and elevated anxi…	10.1016/B978-0-12-802304-4.00015-3	9780128025444; 9780128023044	https://www.scopus.com/inward/record.uri?eid=2-s2.0-85011776849{\&}doi=10.1016{\%}2FB978-0-12-802304-4.00015-3{\&}partnerID=40{\&}md5=8241f99e6ed10af5f6679e12899ea9fb
41	Huynh K,Schneider M,Gareau MG	Altering the Gut Microbiome for Cognitive Benefit?		2016				Elsevier Inc.			2016	9780128025444		https://www.scopus.com/inward/record.uri?eid=2-s2.0-85011776849&doi=10.1016%2FB978-0-12-802304-4.00015-3&partnerID=40&md5=8241f99e6ed10af5f6679e12899ea9fb;http://dx.doi.org/10.1016/B978-0-12-802304-4.00015-3	10.1016/B978-0-12-802304-4.00015-3		Dietary factors, probiotics, and prebiotics are a means by which the human gut microbiota may be altered for cognitive benefit. Inflammatory bowel diseases, functional disorders of the gut, and metabolic disorders including diabetes and obesity are associated with intestinal dysbiosis and frequently manifest with psychological disturbances, including impaired learning and memory and elevated anxi…	Aging,Cognition,High-fat diet,Infection,Inflammation,Memory	cited By 2 Not specific enough		319-337
42	Iannone LF,Preda A,Blottière HM,Clarke G,Albani D,Belcastro V,Carotenuto M,Cattaneo A,Citraro R,Ferraris C,Ronchi F,Luongo G,Santocchi E,Guiducci L,Baldelli P,Iannetti P,Pedersen S,Petretto A,Provasi S,Selmer K,Spalice A,Tagliabue A,Verrotti A,Segata N,Zimmermann J,Minetti C,Mainardi P,Giordano C,Sisodiya S,Zara F,Russo E,Striano P	Microbiota-gut brain axis involvement in neuropsychiatric disorders	Expert Review of Neurotherapeutics	2019	19	10	1037-1050				2019-10		1744-8360	http://dx.doi.org/10.1080/14737175.2019.1638763;https://www.ncbi.nlm.nih.gov/pubmed/31260640	10.1080/14737175.2019.1638763	31260640	Introduction: The microbiota-gut brain (MGB) axis is the bidirectional communication between the intestinal microbiota and the brain. An increasing body of preclinical and clinical evidence has revealed that the gut microbial ecosystem can affect neuropsychiatric health. However, there is still a need of further studies to elucidate the complex gene–environment interactions and the role of the MG…	Ketogenic diet,inflammation,manipulating microbiota,metabolomics,microbiota-gut brain axis,neuropsychiatric disorders	Is this an opinion?	eng
43	Irwin G,Mayans L,Kellerman R	Emerging Topics in Gastroenterology	Primary Care - Clinics in Office Practice	2017	44	4	733-742		L. Mayans, Department of Family and Community Medicine, University of Kansas School of Medicine-Wichita, 1010 North Kansas, Wichita, KS, United States		2017		1558-299X	http://dx.doi.org/10.1016/j.pop.2017.07.008;https://www.ncbi.nlm.nih.gov/pubmed/29132532	10.1016/j.pop.2017.07.008	29132532	The bacteria and fungi in the human gut make up a community of microorganisms that lives in symbiosis with humans, engaging in numerous diverse interactions that influence health. This article outlines the current knowledge on emerging topics in gastroenterology, including microbiome and probiotics, fecal microbiota transplantation, cyclic vomiting syndrome, eosinophilic esophagitis, and microsco…	Cyclic vomiting,Eosinophilic esophagitis,Fecal transplant,Microbiome,Microscopic colitis,Probiotics	Broad view of gastroenterology, not related to research question	English
44	Järbrink-Sehgal E,Andreasson A	The gut microbiota and mental health in adults	Current Opinion in Neurobiology	2020	62		102-114				2020		1873-6882	http://dx.doi.org/10.1016/j.conb.2020.01.016;https://www.ncbi.nlm.nih.gov/pubmed/32163822	10.1016/j.conb.2020.01.016	32163822	A growing body of evidence point toward the bidirectional gut microbiota–brain axis playing a role in mental health. Most of this research is conducted on animals why we in this review summarize and comment upon recent studies evaluating the gut microbiome in mental health in humans. Further support for the relevance of the bidirectional gut microbiota–brain communication in mood disorders has be…	BOLD signal,Bifidobacterium longum,Bifidobacterium longum subsp. infantis,Lactobacillus gasseri,Lactobacillus helveticus,Lactobacillus plantarum,anxiety,bipolar disorder,childhood adversity,depression,fecal microbiota transplantation,feces microflora,functional connectivity,human,inflammatory bowel disease,intestine flora,major depression,mental disease,mental stress,microbial diversity,neuroimag…		English
45	Jeon SW,Kim YK	The role of neuroinflammation and neurovascular dysfunction in major depressive disorder	Journal of Inflammation Research	2018	11		179-192		Y.-K. Kim, Department of Psychiatry, College of Medicine, Korea University Ansan Hospital, 123 Jeokgeum-ro, Danwon-gu, Ansan, Gyeonggi, South Korea		2018		1178-7031	http://dx.doi.org/10.2147/JIR.S141033;https://www.ncbi.nlm.nih.gov/pubmed/29773951	10.2147/JIR.S141033	29773951	Although depression has generally been explained with monoamine theory, it is far more multifactorial, and therapies that address the disease's pathway have not been developed. In this context, an understanding of neuroinflammation and neurovascular dysfunction would enable a more comprehensive approach to depression. Inflammation is in a sense a type of allostatic load involving the immune, endo…	Depressive disorder,Neuroinflammation,Psychoneuroimmunology,Vascular depression,Vascular disease		English
46	Jiang Z,Jacob JA,Li J,Wu X,Wei G,Vimalanathan AP,Mani R,Nainangu P,Rajadurai UM,Chen B	Influence of diet and dietary nanoparticles on gut dysbiosis	Microbial Pathogenesis	2018	118		61-65		B. Chen, Department of Hematology and Oncology, Zhongda Hospital, School of Medicine, Southeast University, Dingjiaqiao 87, Gulou District, Nanjing, Jiangsu Province, China		2018		1096-1208	http://dx.doi.org/10.1016/j.micpath.2018.03.017;https://www.ncbi.nlm.nih.gov/pubmed/29530804	10.1016/j.micpath.2018.03.017	29530804	Human gut comprises of a huge mixture of microorganisms as they had co-existed for millions of years. The change in co-existence of microbial genera leads to dysbiosis, which creates several disorders in humans. Diet and diet associated agents can have a considerable influence on host health by regulating the gut microbiome, which can thereby maintain the homeostasis of the gut. Analysis of the g…	Diet,Dysbiosis,Gut,Host,Nanoparticles	Describes influences of diet on gut dysbiosis. Does not directly mention stress and depression in abstract but does so in the tags. Nor related to research question	English
47	Kao AC,Harty S,Burnet PW	The Influence of Prebiotics on Neurobiology and Behavior	International Review of Neurobiology	2016	131		21-48				2016		2162-5514	http://dx.doi.org/10.1016/bs.irn.2016.08.007;https://www.ncbi.nlm.nih.gov/pubmed/27793220	10.1016/bs.irn.2016.08.007	27793220	Manipulating the intestinal microbiota for the benefit of the brain is a concept that has become widely acknowledged. Prebiotics are nondigestible nutrients (i.e., fibers, carbohydrates, or various saccharides) that proliferate intrinsic, beneficial gut bacteria, and so provide an alternative strategy for effectively altering the enteric ecosystem, and thence brain function. Rodent studies demons…	Anxiety,BDNF,Gut microbiome–brain,NMDA receptors,Oligosaccharides,SCFA,Vagal nerve		eng
48	Karsas M,Lamb G,Green RJ	The immunology of mind control: Exploring the relationship between the microbiome and the brain (part v)	Current Allergy and Clinical Immunology	2020	33	3	142-148		M. Karsas, Department of Paediatrics and Child Health, University of Pretoria, South Africa		2020		1609-3607	http://www.embase.com/search/results?subaction=viewrecord&from=export&id=L2002246828			The final part of this series concludes the evaluation of the relationship between the human species and the human gut microbiome, focusing on whether their relationship is symbiotic, parasitic or somewhere in between. The possibilities based on animal studies are explored and compared to scientific facts proven in human beings. In particular, close attention is paid to the relationship between t…	Brain,Immunology,Microbiome,Mind control,Relationship	too broad and general	English
49	Karsas M,Lamb G,Green RJ	The immunology of mind control: Exploring the relationship between the microbiome and the brain (part v)	Current Allergy and Clinical Immunology	2020	33	3	142-148		M. Karsas, Department of Paediatrics and Child Health, University of Pretoria, South Africa		2020		1609-3607	http://www.embase.com/search/results?subaction=viewrecord&from=export&id=L623912301			The final part of this series concludes the evaluation of the relationship between the human species and the human gut microbiome, focusing on whether their relationship is symbiotic, parasitic or somewhere in between. The possibilities based on animal studies are explored and compared to scientific facts proven in human beings. In particular, close attention is paid to the relationship between t…	Brain,Immunology,Microbiome,Mind control,Relationship	Too broad and general?	English
50	Kelly JR,Clarke G,Cryan JF,Dinan TG	Brain-gut-microbiota axis: challenges for translation in psychiatry	Annals of Epidemiology	2016	26	5	366-372				2016-05		1873-2585	http://dx.doi.org/10.1016/j.annepidem.2016.02.008;https://www.ncbi.nlm.nih.gov/pubmed/27005587	10.1016/j.annepidem.2016.02.008	27005587	Purpose The accruing data linking the gut microbiome to the development and function of the central nervous system has been proposed as a paradigm shift in neuroscience. The gut microbiota can communicate with the brain via neuroimmune, neuroendocrine, and neural pathways comprising the brain-gut-microbiota axis. Dysfunctional neuroimmune pathways are implicated in stress-related psychiatric diso…	Brain-gut axis,Depression,Gut microbiota,Inflammation,Psychobiotics		eng
51	Ketchesin KD,Becker-Krail D,McClung CA	Mood-related central and peripheral clocks	European Journal of Neuroscience	2020	51	1	326-345	Blackwell Publishing Ltd			2020		1460-9568	https://www.scopus.com/inward/record.uri?eid=2-s2.0-85057584633&doi=10.1111%2Fejn.14253&partnerID=40&md5=19b4e8ca75ca7291432adc1fbb7a0d29;http://dx.doi.org/10.1111/ejn.14253;https://www.ncbi.nlm.nih.gov/pubmed/30402924	10.1111/ejn.14253	30402924	Mood disorders, including major depression, bipolar disorder, and seasonal affective disorder, are debilitating disorders that affect a significant portion of the global population. Individuals suffering from mood disorders often show significant disturbances in circadian rhythms and sleep. Moreover, environmental disruptions to circadian rhythms can precipitate or exacerbate mood symptoms in vul…	bipolar disorder,circadian,depression,inflammation,metabolism,microbiome,stress	cited By 8
52	Kirschman LJ,Milligan-Myhre KC	The costs of living together: Immune responses to the microbiota and chronic gut inflammation	Applied and Environmental Microbiology	2019	85	10					2019-05		1098-5336	http://dx.doi.org/10.1128/AEM.02147-18;https://www.ncbi.nlm.nih.gov/pubmed/30530709	10.1128/AEM.02147-18	30530709	While the vertebrate microbiota is critical to the normal function of many host traits, hosts may expend a large amount of energy to constrain and interface with their microbiota via their immune system to avoid the high fitness costs associated with gut dysbiosis, pathobionts, and opportunistic pathogens. All jawed vertebrates share mucosal immunity dedicated to isolating the microbiota, and a b…	Ecological immunology,Glucocorticoids,Mucosal immunity,Neuroendocrine stress response,Physiological trade-off		eng
53	Kong J,Fang J,Park J,Li S,Rong P	Treating depression with transcutaneous auricular vagus nerve stimulation: State of the art and future perspectives	Frontiers in Psychiatry	2018	9	FEB		Frontiers Media S.A.			2018		1664-0640	https://www.scopus.com/inward/record.uri?eid=2-s2.0-85041820347&doi=10.3389%2Ffpsyt.2018.00020&partnerID=40&md5=d56777826a6af3d786d049f7a64267de;http://dx.doi.org/10.3389/fpsyt.2018.00020;https://www.ncbi.nlm.nih.gov/pubmed/29459836	10.3389/fpsyt.2018.00020	29459836	Depression is a highly prevalent disorder, and its treatment is far from satisfactory. There is an urgent need to develop a new treatment for depression. Although still at its early stage, transcutaneous auricular vagus nerve stimulation (taVNS) has shown promising potential for treating depression. In this article, we first summarize the results of clinical studies on the treatment effect of taV…	Anti-inflammation,Brain network,Depression,Transcutaneous auricular vagus nerve stimulation,Transcutaneous vagus nerve stimulation,Vagus nerve	cited By 25
54	Labanski A,Langhorst J,Engler H,Elsenbruch S	Stress and the brain-gut axis in functional and chronic-inflammatory gastrointestinal diseases: A transdisciplinary challenge	Psychoneuroendocrinology	2020	111				S. Elsenbruch, Experimental Psychobiology & Gender Research Institute of Medical Psychology and Behavioral Immunobiology University Hospital Essen, University of Duisburg-Essen Hufelandstr. 55, Essen, Germany		2020		1873-3360	http://dx.doi.org/10.1016/j.psyneuen.2019.104501;https://www.ncbi.nlm.nih.gov/pubmed/31715444	10.1016/j.psyneuen.2019.104501	31715444	The broad role of stress in the brain-gut axis is widely acknowledged, with implications for multiple prevalent health conditions that are characterized by chronic gastrointestinal symptoms. These include the functional gastrointestinal disorders (FGID), such as irritable bowel syndrome and functional dyspepsia, as well as inflammatory bowel diseases (IBD) like ulcerative colitis and Crohn's dise…	Brain-gut axis,Chronic-inflammatory bowel diseases,Functional gastrointestinal disorders,Memory,Microbiota,Psychoneuroendocrinology,Psychoneuroimmunology,Stress,Visceral pain		English
55	Langgartner D,Peterlik D,Foertsch S,Füchsl AM,Brokmann P,Flor PJ,Shen Z,Fox JG,Uschold-Schmidt N,Lowry CA,Reber SO	Individual differences in stress vulnerability: The role of gut pathobionts in stress-induced colitis	Brain, Behavior, and Immunity	2017	64		23-32				2017-08		1090-2139	http://dx.doi.org/10.1016/j.bbi.2016.12.019;https://www.ncbi.nlm.nih.gov/pubmed/28012830	10.1016/j.bbi.2016.12.019	28012830	Chronic subordinate colony housing (CSC), an established mouse model for chronic psychosocial stress, promotes a microbial signature of gut inflammation, characterized by expansion of Proteobacteria, specifically Helicobacter spp., in association with colitis development. However, whether the presence of Helicobacter spp. during CSC is critically required for colitis development is unknown. Notab…	Chronic psychosocial stress,Chronic subordinate colony housing (CSC),Colitis,Enterohepatic Helicobacter species (EHS),Inflammation,Inflammatory bowel disease (IBD),Microbiota,Pathobionts,Stress resilience,Stress vulnerability		eng
56	Lasselin J,Alvarez-Salas E,Jan-Sebastian G	Well-being and immune response: A multi-system perspective	Current Opinion in Pharmacology	2016	29		34-41		G. Jan-Sebastian, Laboratory of Neuronal Structure and Function, Salk Institute for Biological Studies, 10010N Torrey Pines Rd, San Diego, CA, United States		2016		1471-4973	http://dx.doi.org/10.1016/j.coph.2016.05.003 LK - https://utrechtuniversity.on.worldcat.org/atoztitles/link?sid=EMBASE&sid=EMBASE&issn=14714973&id=doi:10.1016/j.coph.2016.05.003&atitle=Well-being+and+immune+response:+A+multi-system+perspective&stitle=Curr.+Opin.+Pharmacol.&title=Current+Opinion+in+Pharmacology&volume=29&issue=&spage=34&epage=41&aulast=Lasselin&aufirst=Julie&auinit=J.&aufull=Lasse…	10.1016/j.coph.2016.05.003 LK - https://utrechtuniversity.on.worldcat.org/atoztitles/link?sid=EMBASE&sid=EMBASE&issn=14714973&id=doi:10.1016/j.coph.2016.05.003&atitle=Well-being+and+immune+response:+A+multi-system+perspective&stitle=Curr.+Opin.+Pharmacol.&title=Current+Opinion+in+Pharmacology&volume=29&issue=&spage=34&epage=41&aulast=Lasselin&aufirst=Julie&auinit=J.&aufull=Lasselin+J.&coden=COPUB…		Whereas it is well-established that inflammation and other immune responses can change how we feel, most people are still surprised to hear that, conversely, well-being and its violations also affect our immune system. Here we show that those effects are highly adaptive and bear potential for both research and therapeutic applications. The studies discussed in this review demonstrate that immunit…	C reactive protein,Tai Chi,acute stress,adaptation,adaptive behavior,adrenergic system,antiinflammatory activity,anxiety,article,autonomic nervous system,bereavement,cardiovascular risk,cellular immunity,chronic stress,cost benefit analysis,cytokine production,depression,early life stress,emotion,emotional wellbeing,emotionality,energy balance,environmental factor,exercise,experimental endotoxemi…	Too broad	English
57	Leblhuber F,Schuetz B,Fuchs D	Intestinal microbiome, neuroinflammation and neurodegeneration	Pteridines	2016	27	1-2	42				2016		0933-4807	http://dx.doi.org/10.1515/pterid-2016-0002 LK - https://utrechtuniversity.on.worldcat.org/atoztitles/link?sid=EMBASE&sid=EMBASE&issn=09334807&id=doi:10.1515/pterid-2016-0002&atitle=Intestinal+microbiome,+neuroinflammation+and+neurodegeneration&stitle=Pteridines&title=Pteridines&volume=27&issue=1-2&spage=42&epage=&aulast=Leblhuber&aufirst=F.&auinit=F.&aufull=Leblhuber+F.&coden=&isbn=&pages=42-&dat…	10.1515/pterid-2016-0002 LK - https://utrechtuniversity.on.worldcat.org/atoztitles/link?sid=EMBASE&sid=EMBASE&issn=09334807&id=doi:10.1515/pterid-2016-0002&atitle=Intestinal+microbiome,+neuroinflammation+and+neurodegeneration&stitle=Pteridines&title=Pteridines&volume=27&issue=1-2&spage=42&epage=&aulast=Leblhuber&aufirst=F.&auinit=F.&aufull=Leblhuber+F.&coden=&isbn=&pages=42-&date=2016&auinit1=F&a…		Neuroinflammation is a key component of Alzheimer's disease (AD) and an early event in the pathogenesis of this most abundant form of dementia. Microglia represent key players of the inflammatory response in AD by pro-inflammatory molecules like tumor necrosis factor-$\alpha$ and interferon-$\gamma$ Neuroinflammatory processes are also involved in the neuronal degeneration in Parkinson's disease …	Alzheimer disease,Parkinson disease,aged,alpha synuclein,anxiety,biological marker,brain,depression,diagnosis,diet,drug combination,drug therapy,endogenous compound,gamma interferon,human,human cell,innate immunity,intestine flora,intestine innervation,kynurenine,microglia,motor dysfunction,nerve cell degeneration,nervous system inflammation,neurotoxicity,neurotransmission,neurotransmitter,nonhum…		English
58	Liu W,Zhao S,Wang J,Shi J,Sun Y,Wang W,Ning G,Hong J,Liu R	Grape seed proanthocyanidin extract ameliorates inflammation and adiposity by modulating gut microbiota in high-fat diet mice	Molecular Nutrition and Food Research	2017	61	9		Wiley-VCH Verlag			2017		1613-4133	https://www.scopus.com/inward/record.uri?eid=2-s2.0-85021728102&doi=10.1002%2Fmnfr.201601082&partnerID=40&md5=d08963aaa0755b1b463b19dc925dc7a6;http://dx.doi.org/10.1002/mnfr.201601082;https://www.ncbi.nlm.nih.gov/pubmed/28500724	10.1002/mnfr.201601082	28500724	Scope: Obesity and associated metabolic complications is a worldwide public health issue. Gut microbiota have been recently linked to obesity and its related inflammation. In this study, we have explored the anti-inflammatory effect of grape seed proanthocyanindin extract (GSPE) in the high-fat diet (HFD)-induced obesity and identified the contribution of the gut microbiota to GSPE effects on met…	Adiposity,GSPE,Gut microbiota,High-fat diet,Inflammation	cited By 58
59	Logan AC,Jacka FN,Craig JM,Prescott SL	The microbiome and mental health: Looking back, moving forward with lessons from allergic diseases	Clinical Psychopharmacology and Neuroscience	2016	14	2	131-147		F.N. Jacka, IMPACT SRC, School of Medicine, Deakin University, PO Box 281, Geelong, VIC, Australia		2016		2093-4327	http://dx.doi.org/10.9758/cpn.2016.14.2.131	10.9758/cpn.2016.14.2.131		Relationships between gastrointestinal viscera and human emotions have been documented by virtually all medical traditions known to date. The focus on this relationship has waxed and waned through the centuries, with noted surges in interest driven by cultural forces. Here we explore some of this history and the emerging trends in experimental and clinical research. In particular, we pay specific…	Allergy and immunology,Anxiety,Depression,Diet,Human microbiome,Microbiota	About microbiota and allergic disorders with effect on mental health. Not within the scope of our research question?	English
60	Logan AC,Prescott SL,Haahtela T,Katz DL	The importance of the exposome and allostatic load in the planetary health paradigm	Journal of physiological anthropology	2018	37	1	15				2018		1880-6805	https://www.scopus.com/inward/record.uri?eid=2-s2.0-85050285349&doi=10.1186%2Fs40101-018-0176-8&partnerID=40&md5=09a0e6496778b65506a3000a67c17b8c;http://dx.doi.org/10.1186/s40101-018-0176-8;https://www.ncbi.nlm.nih.gov/pubmed/29866162	10.1186/s40101-018-0176-8	29866162	In 1980, Jonas Salk (1914-1995) encouraged professionals in anthropology and related disciplines to consider the interconnections between planetary health, sociocultural changes associated with technological advances, and the biology of human health. The concept of planetary health emphasizes that human health is intricately connected to the health of natural systems within the Earth's biosphere;…	Allostatic load,Dysbiosis,Ecology,Exposome,Health disparities,Natural environments,Nature relatedness,Non-communicable diseases	cited By 11
61	Mach N,Fuster-Botella D	Endurance exercise and gut microbiota: A review.	Journal of sport and health science	2017	6	2	179-197				2017-06		2213-2961	http://dx.doi.org/10.1016/j.jshs.2016.05.001;https://www.ncbi.nlm.nih.gov/pubmed/30356594	10.1016/j.jshs.2016.05.001	30356594	BACKGROUND: The physiological and biochemical demands of intense exercise elicit both muscle-based and systemic responses. The main adaptations to endurance exercise include the correction of electrolyte imbalance, a decrease in glycogen storage and the increase of oxidative stress, intestinal permeability, muscle damage, and systemic inflammatory response. Adaptations to exercise might be influe…			eng
62	Madison A,Kiecolt-Glaser JK	Stress, depression, diet, and the gut microbiota: human–bacteria interactions at the core of psychoneuroimmunology and nutrition	Current Opinion in Behavioral Sciences	2019	28		105-110				2019-08		2352-1546	http://dx.doi.org/10.1016/j.cobeha.2019.01.011;https://www.ncbi.nlm.nih.gov/pubmed/32395568	10.1016/j.cobeha.2019.01.011	32395568	Humans and their gut bacteria have evolved multiple ways to communicate with and regulate one another. Psychological stress and depression can promote consumption of highly palatable foods, influencing which gut bacteria thrive. Additionally, stress and depression can reshape the gut bacteria's composition through stress hormones, inflammation, and autonomic alterations. In turn, the gut bacteria…			eng
63	Maltz RM,Keirsey J,Kim SC,Mackos AR,Gharaibeh RZ,Moore CC,Xu J,Somogyi A,Bailey MT	Social Stress Affects Colonic Inflammation, the Gut Microbiome, and Short-chain Fatty Acid Levels and Receptors	Journal of pediatric gastroenterology and nutrition	2019	68	4	533-540				2019		1536-4801	http://dx.doi.org/10.1097/MPG.0000000000002226;https://www.ncbi.nlm.nih.gov/pubmed/30540706	10.1097/MPG.0000000000002226	30540706	OBJECTIVES: Gastrointestinal disorders, such as inflammatory bowel diseases (IBDs) and functional gastrointestinal disorders (FGIDs), involve disrupted homeostatic interactions between the microbiota and the host. Both disorders are worsened during stress, and in laboratory mice, stress exposure has been shown to change the composition of the gut microbiome. Stress-induced changes to the microbio…	C57BL mouse,animal,anxiety,disease model,inflammatory bowel disease,intestine flora,male,mental stress,metabolism,microbiology,mouse,psychology,volatile fatty acid		English
64	Manchia M,Paribello P,Arzedi C,Bocchetta A,Caria P,Cocco C,Congiu D,Cossu E,Dettori T,Frau DV,Garzilli M,Manca E,Meloni A,Montis MA,Mura A,Nieddu M,Noli B,Pinna F,Pisanu C,Robledo R,Severino G,Sogos V,Chillotti C,Carpiniello B,Del Zompo M,Ferri GL,Vanni R,Squassina A	A multidisciplinary approach to mental illness: Do inflammation, telomere length and microbiota form a loop? A protocol for a cross-sectional study on the complex relationship between inflammation, telomere length, gut microbiota and psychiatric disorders	BMJ Open	2020	10	1			A. Squassina, Department of Biomedical Sciences, Section of Neuroscience and Clinical Pharmacology, University of Cagliari, Cagliari, Italy		2020		2044-6055	http://dx.doi.org/10.1136/bmjopen-2019-032513;https://www.ncbi.nlm.nih.gov/pubmed/31988227	10.1136/bmjopen-2019-032513	31988227	Introduction Severe psychiatric disorders are typically associated with a significant reduction in life expectancy compared with the general population. Among the different hypotheses formulated to explain this observation, accelerated ageing has been increasingly recognised as the main culprit. At the same time, telomere shortening is becoming widely accepted as a proxy molecular marker of agein…	ELISA,aging,allostasis,biomarker		English
65	Mayer EA,Hsiao EY	The Gut and Its Microbiome as Related to Central Nervous System Functioning and Psychological Well-being: Introduction to the Special Issue of Psychosomatic Medicine	Psychosomatic Medicine	2017	79	8	844-846		E.A. Mayer, G. Oppenheimer Center for Neurobiology of Stress and Resilience, UCLA Vatche and Tamar Manoukian Division of Digestive Diseases, UCLA Microbiome Center (Mayer, Hsiao), CHS 42-210 MC737818, 10833 Le Conte Avenue, Los Angeles, CA, United States		2017		1534-7796	http://dx.doi.org/10.1097/PSY.0000000000000525;https://www.ncbi.nlm.nih.gov/pubmed/28976454	10.1097/PSY.0000000000000525	28976454	Accumulating evidence indicates bidirectional associations between the brain and the gut microbiome with both top-down and bottom-up processes. This article describes new developments in brain-gut interactions as an introduction to a special issue of Psychosomatic Medicine, based on a joint symposium of the American Psychosomatic Society and the American Gastroenterological Association. Literatur…	brain-gut axis,fecal microbial transplant,intestinal disorders, psychobiotics,mental disorder,metabolic syndrome		English
66	Milaneschi Y,Simmons WK,van Rossum EF,Penninx BW	Depression and obesity: evidence of shared biological mechanisms	Molecular Psychiatry	2019	24	1	18-33				2019-01		1476-5578	http://dx.doi.org/10.1038/s41380-018-0017-5;https://www.ncbi.nlm.nih.gov/pubmed/29453413	10.1038/s41380-018-0017-5	29453413	Depression and obesity are common conditions with major public health implications that tend to co-occur within individuals. The relationship between these conditions is bidirectional: the presence of one increases the risk for developing the other. It has thus become crucial to gain a better understanding of the mechanisms responsible for the intertwined downward physiological spirals associated…	Brain,Depression,Depressive Disorder,Depressive Disorder, Major,Energy Metabolism,Female,Homeostasis,Humans,Hypothalamo-Hypophyseal System,Inflammation,Insulin,Leptin,Male,Melanocortins,Microbiota,Obesity,Pituitary-Adrenal System,metabolism,physiology,physiopathology	outside the scope of our review	eng
67	Miranda PM,Bertolini F,Kadarmideen HN	Investigation of gut microbiome association with inflammatory bowel disease and depression: A machine learning approach	F1000Research	2018	7				H.N. Kadarmideen, Department of Bio and Health Informatics, Technical University of Denmark, Kongens Lyngby, Denmark		2018		1759-796X	http://dx.doi.org/10.12688/F1000RESEARCH.15091.2	10.12688/F1000RESEARCH.15091.2		Background: Inflammatory bowel disease (IBD) is a group of chronic diseases related to inflammatory processes in the digestive tract generally associated with an immune response to an altered gut microbiome in genetically predisposed subjects. For years, both researchers and clinicians have been reporting increased rates of anxiety and depression disorders in IBD, and these disorders have also be…	Depression,Inflammatory Bowel Disease,Machine Learning,Metagenomic,Metatranscriptomic,Microbiome,Random Forest	methodology is not in the scope of our research question.	English
68	Misra S,Mohanty D	Psychobiotics: A new approach for treating mental illness?	Critical Reviews in Food Science and Nutrition	2019	59	8	1230-1236				2019		1549-7852	http://dx.doi.org/10.1080/10408398.2017.1399860;https://www.ncbi.nlm.nih.gov/pubmed/29190117	10.1080/10408398.2017.1399860	29190117	Gut microbiomes may have a significant impact on mood and cognition, which is leading experts towards a new frontier in neuroscience. Studies have shown that increase in the amount of good bacteria in the gut can curb inflammation and cortisol level, reduces symptoms of depression and anxiety, lowers stress reactivity, improves memory and even lessens neuroticism and social anxiety. This shows th…	Gut microbes,mental illness,psychobiotics	opinion	eng
69	Morris G,Fernandes BS,Puri BK,Walker AJ,Carvalho AF,Berk M	Leaky brain in neurological and psychiatric disorders: Drivers and consequences	Australian and New Zealand Journal of Psychiatry	2018	52	10	924-948				2018-10		1440-1614	http://dx.doi.org/10.1177/0004867418796955;https://www.ncbi.nlm.nih.gov/pubmed/30231628	10.1177/0004867418796955	30231628	Background: The blood–brain barrier acts as a highly regulated interface; its dysfunction may exacerbate, and perhaps initiate, neurological and neuropsychiatric disorders. Methods: In this narrative review, focussing on redox, inflammatory and mitochondrial pathways and their effects on the blood–brain barrier, a model is proposed detailing mechanisms which might explain how increases in blood–b…	Inflammation,blood–brain barrier,depression,leak brain,microbiota	Focusses on blood-brain barrier but mentions gut brain axis, leaky gut and neuropsychiatric disorders such as depression. Not sufficiently related to research question	eng
70	Neavin DR,Liu D,Ray B,Weinshilboum RM	The role of the aryl hydrocarbon receptor (AHR) in immune and inflammatory diseases	International Journal of Molecular Sciences	2018	19	12			R.M. Weinshilboum, Division of Clinical Pharmacology, Department of Molecular Pharmacology and Experimental Therapeutics, Mayo Clinic, Rochester, MN, United States		2018		1422-0067	http://dx.doi.org/10.3390/ijms19123851;https://www.ncbi.nlm.nih.gov/pubmed/30513921	10.3390/ijms19123851	30513921	The aryl hydrocarbon receptor (AHR) is a nuclear receptor that modulates the response to environmental stimuli. It was recognized historically for its role in toxicology but, in recent decades, it has been increasingly recognized as an important modulator of disease—especially for its role in modulating immune and inflammatory responses. AHR has been implicated in many diseases that are driven by…	Aryl hydrocarbon receptor (AHR),Aryl hydrocarbon response element (AHRE),Single nucleotide polymorphisms (SNPs),Tryptophan (TRP)		English
71	Parletta N	The gut-brain-microbe interaction: Relevance in inflammation and depression		2018				Elsevier			2018	9780128110737		https://www.scopus.com/inward/record.uri?eid=2-s2.0-85083178401&doi=10.1016%2FB978-0-12-811073-7.00013-1&partnerID=40&md5=04d3d98d8d727c04e730a1f811931946;http://dx.doi.org/10.1016/B978-0-12-811073-7.00013-1	10.1016/B978-0-12-811073-7.00013-1		Our gut is a highly intricate, complex organ. It enables us to receive nourishment from food, which is necessary for sustaining life, while at the same time protecting us from foreign substances and incompletely digested food. Long-standing awareness of links between the gut and the brain has received little acknowledgment in the conception and treatment of psychiatric illness. The recent explosi…	Depression,Gut-brain axis,Mental health,Microbiome	cited By 0 Nook chapter		241-252
72	Peng M,Tabashsum Z,Anderson M,Truong A,Houser AK,Padilla J,Akmel A,Bhatti J,Rahaman SO,Biswas D	Effectiveness of probiotics, prebiotics, and prebiotic-like components in common functional foods	Comprehensive Reviews in Food Science and Food Safety	2020	19	4	1908-1933	Blackwell Publishing Inc.			2020		1541-4337	https://www.scopus.com/inward/record.uri?eid=2-s2.0-85085578389&doi=10.1111%2F1541-4337.12565&partnerID=40&md5=25d402b88b17cf1f7c86b4e34c8fd21a;http://dx.doi.org/10.1111/1541-4337.12565;https://www.ncbi.nlm.nih.gov/pubmed/33337097	10.1111/1541-4337.12565	33337097	The bioactive ingredients in commonly consumed foods include, but are not limited to, prebiotics, prebiotic-like components, probiotics, and postbiotics. The bioactive ingredients in functional foods have also been associated with beneficial effects on human health. For example, they aid in shaping of gut microflora and promotion of immunity. These functional components also contribute in prevent…	bioactive ingredient,disease,functional food,gut microbiota,prebiotic,probiotic	cited By 1					Parletta, N	{The gut-brain-microbe interaction: Relevance in inflammation and depression}	Elsevier	2018	Our gut is a highly intricate, complex organ. It enables us to receive nourishment from food, which is necessary for sustaining life, while at the same time protecting us from foreign substances and incompletely digested food. Long-standing awareness of links between the gut and the brain has received little acknowledgment in the conception and treatment of psychiatric illness. The recent explosi…	10.1016/B978-0-12-811073-7.00013-1	9780128110737; 9780128110744	https://www.scopus.com/inward/record.uri?eid=2-s2.0-85083178401{\&}doi=10.1016{\%}2FB978-0-12-811073-7.00013-1{\&}partnerID=40{\&}md5=04d3d98d8d727c04e730a1f811931946
73	Porr PJ	Microbiota - Friend or foe?	Journal of Gastrointestinal and Liver Diseases	2016	25		21-22		P.J. Porr, 1st Medical Clinic, Lucian Blaga University Sibiu, Sibiu, Romania		2016		1841-8724	http://www.embase.com/search/results?subaction=viewrecord&from=export&id=L621290643			Intestinal flora (microbiota, microbiome) is formed at birth, and develops under food influence, genetic factors, different environmental factors and becomes nearly specific for each individual. The microbial density rises from the jejunum to the colon, as does the microbial diversity, forming a perfect symbiosis with our organism. The microbiota has important metabolic, protective and structural…	Clostridioides difficile,adjuvant,allergy,antibiotic agent,antibiotic therapy,anxiety,atherogenesis,atopic dermatitis,cancer adjuvant therapy,carcinogenesis,cardiovascular system,colon,colorectal cancer,conference abstract,controlled study,disease course,drug resistance,drug therapy,environmental factor,feces microflora,friend,human,human tissue,hygiene,immune system,insulin dependent diabetes me…		English
74	Postolache TT,Brundin L,Groer MW,Peng X,Lowry CA,Fuchs D,Brenner LA	Inflammation and suicidal behavior: Defining clinical subgroups for meaningful interventional studies	Pteridines	2017	28	1	50-51				2017		0933-4807	https://www.embase.com/search/results?subaction=viewrecord&id=L619743986&from=export%0Ahttp://dx.doi.org/10.1515/pterid-2017-0006;http://dx.doi.org/10.1515/pterid-2017-0006 LK - https://utrechtuniversity.on.worldcat.org/atoztitles/link?sid=EMBASE&sid=EMBASE&issn=09334807&id=doi:10.1515/pterid-2017-0006&atitle=Inflammation+and+suicidal+behavior:+Defining+clinical+subgroups+for+meaningful+intervent…	10.1515/pterid-2017-0006 LK - https://utrechtuniversity.on.worldcat.org/atoztitles/link?sid=EMBASE&sid=EMBASE&issn=09334807&id=doi:10.1515/pterid-2017-0006&atitle=Inflammation+and+suicidal+behavior:+Defining+clinical+subgroups+for+meaningful+interventional+studies&stitle=Pteridines&title=Pteridines&volume=28&issue=1&spage=50&epage=51&aulast=Postolache&aufirst=T.T.&auinit=T.T.&aufull=Postolache+T.…		Suicidal behavior, a major public health priority, has been increasingly associated with inflammation and conditions leading to elevation in mediators of inflammation, such as infection, autoimmune conditions, allergic disease, brain trauma, endocrine and metabolic factors, and acute and chronic stress. Yet there are conceptual and practical challenges to the hypothesis of inflammation having a m…	Toxoplasma gondii,adult,aggression,clinical trial,decision making,documentation,endogenous compound,enzyme activity,executive function,female,gastrointestinal tract,high risk patient,human,human tissue,immune response,immunoglobulin G,impulsiveness,infection,infectious agent,inflammation,intervention study,kynurenine,male,microbiome,neuroimaging,neuroimmunology,neuroprotection,neuropsychological …	About suicidal behaviour, but not depression directly. Suicidal behaviour does not have to be a direct result of depression, not related to research question.	English
75	Prescott SL,Hancock T,Bland J,van den Bosch M,Jansson JK,Johnson CC,Kondo M,Katz D,Kort R,Kozyrskyj A,Logan AC,Lowry CA,Nanan R,Poland B,Robinson J,Schroeck N,Sinkkonen A,Springmann M,Wright RO,Wegienka G	Eighth annual conference of in VIVO planetary health: From challenges to opportunities	International Journal of Environmental Research and Public Health	2019	16	21		MDPI AG			2019		1660-4601	https://www.scopus.com/inward/record.uri?eid=2-s2.0-85074621569&doi=10.3390%2Fijerph16214302&partnerID=40&md5=b1214232a934ed064931bca5836dff20;http://dx.doi.org/10.3390/ijerph16214302;https://www.ncbi.nlm.nih.gov/pubmed/31694316	10.3390/ijerph16214302	31694316	inVIVO Planetary Health (inVIVO) is a progressive scientific movement providing evidence, advocacy, and inspiration to align the interests and vitality of people, place, and planet. Our goal is to transform personal and planetary health through awareness, attitudes, and actions, and a deeper understanding of how all systems are interconnected and interdependent. Here, we present the abstracts and…	Allergy,Art and creativity,Biodiversity,Biophilosophy,Birth cohorts,Climate change,Cultural competency,DOHaD,Dysbiotic drift,Ecology,Environmental health,Extinction of experience,Food systems,Green prescriptions,Green space,Health equity,Health promotion,Indigenous health,Inflammation,Legal perspectives,Mental health,Microbiome,Mindsets,NCDs,Narrative medicine,Nature relatedness,Obesity,Personali…	cited By 1
76	Proctor LM,Creasy HH,Fettweis JM,Lloyd-Price J,Mahurkar A,Zhou W,Buck GA,Snyder MP,Strauss JF,Weinstock GM,White O,Huttenhower C	The Integrative Human Microbiome Project	Nature	2019	569	7758	641-648		O. White, Institute for Genome Sciences, University of Maryland School of Medicine, Baltimore, MD, United States		2019		1476-4687	http://dx.doi.org/10.1038/s41586-019-1238-8;https://www.ncbi.nlm.nih.gov/pubmed/31142853	10.1038/s41586-019-1238-8	31142853	The NIH Human Microbiome Project (HMP) has been carried out over ten years and two phases to provide resources, methods, and discoveries that link interactions between humans and their microbiomes to health-related outcomes. The recently completed second phase, the Integrative Human Microbiome Project, comprised studies of dynamic changes in the microbiome and host under three conditions: pregnan…	article,dynamics,host microbe interaction,human,impaired glucose tolerance,inflammatory bowel disease,microbiome,nonhuman,outcome assessment,pregnancy,premature labor,priority journal,stress		English
77	Qamar N,Castano D,Patt C,Chu T,Cottrell J,Chang SL	Meta-analysis of alcohol induced gut dysbiosis and the resulting behavioral impact	Behavioural Brain Research	2019	376			Elsevier B.V.			2019		1872-7549	https://www.scopus.com/inward/record.uri?eid=2-s2.0-85072250298&doi=10.1016%2Fj.bbr.2019.112196&partnerID=40&md5=ad120f73d06f5c4a89b537e83e6c6a6c;http://dx.doi.org/10.1016/j.bbr.2019.112196;https://www.ncbi.nlm.nih.gov/pubmed/31476330	10.1016/j.bbr.2019.112196	31476330	About 99% of the unique genes and almost half of the cells found in the human body come from microbes including bacteria, archaea, fungi, and viruses. Collectively these microorganisms contribute to the microbiome and often reside in the gut. The gut microbiome plays an important role in the body and contributes to digestive health, the immune system, and brain function. The gut microbiome intera…	Alcohol,Dysbiosis,Gut microbiome,Gut microbiome derived metabolites,Ingenuity pathway analysis (IPA)	cited By 0
78	Rea K,Dinan TG,Cryan JF	The Brain-Gut Axis Contributes to Neuroprogression in Stress-Related Disorders	Modern Trends in Pharmacopsychiatry	2017	31		152-161	S. Karger AG			2017		1662-4505	https://www.scopus.com/inward/record.uri?eid=2-s2.0-85026382997&doi=10.1159%2F000470813&partnerID=40&md5=7f853e50e726c66b4b70590b5de59129;http://dx.doi.org/10.1159/000470813	10.1159/000470813		There is a growing emphasis on the relationship between the complexity and diversity of the microorganisms that inhabit our gut (human gastrointestinal microbiota) and brain health. The microbiota-gut-brain axis is a dynamic matrix of tissues and organs including the brain, glands, gut, immune cells, and gastrointestinal microbiota that communicate in a complex multidirectional manner to maintain…	Article; blood brain barrier; brain; commensal; d,neurotransmitter	cited By 11 Does not necessarily mention depresiion
79	Sarkar A,Harty S,Lehto SM,Moeller AH,Dinan TG,Dunbar RI,Cryan JF,Burnet PW	The Microbiome in Psychology and Cognitive Neuroscience	Trends in Cognitive Sciences	2018	22	7	611-636	Elsevier Ltd			2018		1879-307X	https://www.scopus.com/inward/record.uri?eid=2-s2.0-85048166928&doi=10.1016%2Fj.tics.2018.04.006&partnerID=40&md5=ec3c05dd2a57e01e440a967c842a092b;http://dx.doi.org/10.1016/j.tics.2018.04.006;https://www.ncbi.nlm.nih.gov/pubmed/29907531	10.1016/j.tics.2018.04.006	29907531	Psychology and microbiology make unlikely friends, but the past decade has witnessed striking bidirectional associations between intrinsic gut microbes and the brain, relationships with largely untested psychological implications. Although microbe–brain relationships are receiving a great deal of attention in biomedicine and neuroscience, psychologists have yet to join this journey. Here, we illu…	antibiotics,commensal bacteria,gut–brain axis,hypothalamic-pituitary-adrenal axis,interkingdom signaling,microbiome,microbiota,prebiotics,probiotics,psychobiotics	cited By 44
80	Sewitch MJ,Levenstein SB,Mayer EA,Van Oudenhove L,Keefer L,Drossman DA	Hot topics in brain-gut interaction	Psychosomatic Medicine	2019	81	4	A164		M.J. Sewitch, Medicine, McGill University and the Research Institute, McGill University Health Centre, Montreal, QC, Canada		2019		1534-7796	http://dx.doi.org/10.1097/PSY.0000000000000699 LK - https://utrechtuniversity.on.worldcat.org/atoztitles/link?sid=EMBASE&sid=EMBASE&issn=15347796&id=doi:10.1097/PSY.0000000000000699&atitle=Hot+topics+in+brain-gut+interaction&stitle=Psychosom.+Med.&title=Psychosomatic+Medicine&volume=81&issue=4&spage=A164&epage=&aulast=Sewitch&aufirst=Maida+J.&auinit=M.J.&aufull=Sewitch+M.J.&coden=&isbn=&pages=A16…	10.1097/PSY.0000000000000699 LK - https://utrechtuniversity.on.worldcat.org/atoztitles/link?sid=EMBASE&sid=EMBASE&issn=15347796&id=doi:10.1097/PSY.0000000000000699&atitle=Hot+topics+in+brain-gut+interaction&stitle=Psychosom.+Med.&title=Psychosomatic+Medicine&volume=81&issue=4&spage=A164&epage=&aulast=Sewitch&aufirst=Maida+J.&auinit=M.J.&aufull=Sewitch+M.J.&coden=&isbn=&pages=A164-&date=2019&auini…		The gut-brain axis is the biochemical signaling that takes place between the gastrointestinal tract and the central nervous system. The brain, gut and gut microbiome constantly communicate with each other through neural, immunological and hormonal messages. Mounting evidence suggests gut microbiota strongly influences health including mood and behaviour. Most of the communication done by neurons …	antidepressant agent,bacterial growth,brain,clinician,cognitive behavioral therapy,conference abstract,controlled study,drug therapy,eating disorder,endogenous compound,energy balance,food intake,human,infection,inflammation,intestine flora,irritable colon,microbial interaction,mood disorder,nerve cell,neuroleptic agent,nonhuman,nutrient,obesity,practice guideline,reward,scientist,signal transduc…	Notes from a symposium/opinion	English
81	Sittipo P,Shim JW,Lee YK	Microbial metabolites determine host health and the status of some diseases	International Journal of Molecular Sciences	2019	20	21			J.-W. Shim, Department of Integrated Biomedical Science, Soonchunhyang Institute of Medi-Bio Science, Soonchunhyang University, Cheonan, South Korea		2019		1422-0067	http://dx.doi.org/10.3390/ijms20215296;https://www.ncbi.nlm.nih.gov/pubmed/31653062	10.3390/ijms20215296	31653062	The gastrointestinal (GI) tract is a highly complex organ composed of the intestinal epithelium layer, intestinal microbiota, and local immune system. Intestinal microbiota residing in the GI tract engages in a mutualistic relationship with the host. Different sections of the GI tract contain distinct proportions of the intestinal microbiota, resulting in the presence of unique bacterial products…	Immune cell,Inflammatory bowel disease,Intestinal epithelial cell,Intestinal microbiota,Metabolic disease,Metabolite		English
82	Slyepchenko A,Maes M,Machado-Vieira R,Anderson G,Solmi M,Sanz Y,Berk M,Köhler C,Carvalho A	Intestinal Dysbiosis, Gut Hyperpermeability and Bacterial Translocation: Missing Links Between Depression, Obesity and Type 2 Diabetes	Current Pharmaceutical Design	2016	22	40	6087-6106				2016		1381-6128	http://dx.doi.org/10.2174/1381612822666160922165706;https://www.ncbi.nlm.nih.gov/pubmed/27669970	10.2174/1381612822666160922165706	27669970	The comorbid prevalence of major depressive disorder (MDD) with obesity and type II diabetes mellitus reflects the existence of a subset of individuals with a complex common pathophysiology and overlapping risk factors. Such comorbid disease presentations imply a number of difficulties, including: decreased treatment responsivity and adherence; altered glycemic control and increased risk of wider…	Animals,Bacterial Translocation,Depressive Disorder,Diabetes Mellitus, Type 2,Dysbiosis,Gastrointestinal Microbiome,Humans,Intestinal Mucosa,Obesity,Permeability,metabolism		eng
83	Stamper CE,Hoisington AJ,Gomez OM,Halweg-Edwards AL,Smith DG,Bates KL,Kinney KA,Postolache TT,Brenner LA,Rook GA,Lowry CA	The Microbiome of the Built Environment and Human Behavior: Implications for Emotional Health and Well-Being in Postmodern Western Societies	International Review of Neurobiology	2016	131		289-323				2016		2162-5514	http://dx.doi.org/10.1016/bs.irn.2016.07.006;https://www.ncbi.nlm.nih.gov/pubmed/27793224	10.1016/bs.irn.2016.07.006	27793224	It is increasingly evident that inflammation is an important determinant of cognitive function and emotional behaviors that are dysregulated in stress-related psychiatric disorders, such as anxiety and affective disorders. Inflammatory responses to physical or psychological stressors are dependent on immunoregulation, which is indicated by a balanced expansion of effector T-cell populations and r…	Behavior,Biodiversity hypothesis,Built environment,Hygiene hypothesis,Microbiome,Microbiome of the built environment,Urbanization	not entirely related to research question but might be interesting	eng
84	Stefano GB,Pilonis N,Ptacek R,Raboch J,Vnukova M,Kream RM	Gut, Microbiome, and Brain Regulatory Axis: Relevance to Neurodegenerative and Psychiatric Disorders	Cellular and Molecular Neurobiology	2018	38	6	1197-1206	Springer New York LLC			2018		1573-6830	https://www.scopus.com/inward/record.uri?eid=2-s2.0-85047389570&doi=10.1007%2Fs10571-018-0589-2&partnerID=40&md5=098a8cb1acb344a0cb1e428bf35272ba;http://dx.doi.org/10.1007/s10571-018-0589-2;https://www.ncbi.nlm.nih.gov/pubmed/29802603	10.1007/s10571-018-0589-2	29802603	It has become apparent that the molecular and biochemical integrity of interactive families, genera, and species of human gut microflora is critically linked to maintaining complex metabolic and behavioral processes mediated by peripheral organ systems and central nervous system neuronal groupings. Relatively recent studies have established intrinsic ratios of enterotypes contained within the hum…	Antibiotics,Bacteria,Depression,FOXG1,Microbiome,Monoamines,Psychiatry	cited By 12 Contains information about psychiatric disorders but seems to focus on neurological disorders as Parkinson's disease and developmental disorders
85	Sun L,Ma L,Zhang H,Cao Y,Wang C,Hou N,Huang N,von Deneen KM,Zhao C,Shi Y,Pan Y,Wang M,Ji G,Nie Y	FTO deficiency reduces anxiety- and depression-like behaviors in mice via alterations in gut microbiota	Theranostics	2019	9	3	721-733				2019		1838-7640	http://dx.doi.org/10.7150/thno.31562;https://www.ncbi.nlm.nih.gov/pubmed/30809304	10.7150/thno.31562	30809304	Depression and obesity have high concurrence within individuals, which may be explained by sharing the same risk factors, including disruption of the intestinal microbiota. However, evidence that delineated the causal connections is extremely scarce. Methods: Mice lacking fat mass- and obesity-associated gene (Fto) were generated. Fto-deficient and wild-type control mice were subjected to novel c…	Depression,Fto,Lactobacillus,Microbiota,Obesity		eng
86	Szigethy E	Editorial: The Promise of Psychiatric Translational Research: Exploring How the Gut Can Influence Brain Development	Journal of the American Academy of Child and Adolescent Psychiatry	2019	58	11	1059-1061	Elsevier Inc.			2019		1527-5418	https://www.scopus.com/inward/record.uri?eid=2-s2.0-85072284853&doi=10.1016%2Fj.jaac.2019.05.021&partnerID=40&md5=8f5df5b528ff8bb5f2810ad45ec867bd;http://dx.doi.org/10.1016/j.jaac.2019.05.021;https://www.ncbi.nlm.nih.gov/pubmed/31170444	10.1016/j.jaac.2019.05.021	31170444	How the gastrointestinal (GI) tract can influence the development and functioning of the central nervous system is one of the hottest translational research topics today. In animal studies, GI infections have been linked to enteric inflammation, disrupted intestinal permeability, and changes in diversity in the gut microbiome as well as brain dysfunction.1 In humans, infectious gastroenteritis ha…	Adolescent; Adult; Animals; Brain; Child; Cross-S,C reactive protein; interleukin 6; probiotic agent,adolescence; attention deficit disorder; brain de	cited By 0
87	Takahashi K,Nakagawasai O,Nemoto W,Odaira T,Sakuma W,Onogi H,Nishijima H,Furihata R,Nemoto Y,Iwasa H,Tan-No K,Tadano T	Effect of Enterococcus faecalis 2001 on colitis and depressive-like behavior in dextran sulfate sodium-treated mice: Involvement of the brain-gut axis	Journal of Neuroinflammation	2019	16	1	201				2019-10		1742-2094	http://dx.doi.org/10.1186/s12974-019-1580-7;https://www.ncbi.nlm.nih.gov/pubmed/31672153	10.1186/s12974-019-1580-7	31672153	Background: Patients with inflammatory bowel disease (IBD), including those with ulcerative colitis and Crohn's disease, have higher rates of psychiatric disorders, such as depression and anxiety; however, the mechanism of psychiatric disorder development remains unclear. Mice with IBD induced by dextran sulfate sodium (DSS) in drinking water exhibit depressive-like behavior. The presence of Lact…	Antidepressant,Apoptosis,EF-2001,Inflammatory bowel disease,Neurogenesis,Neuroinflammation		eng
88	Taylor VH	The microbiome and mental health: Hope or hype?	Journal of Psychiatry and Neuroscience	2019	44	4	219-222	Canadian Medical Association			2019		1488-2434	https://www.scopus.com/inward/record.uri?eid=2-s2.0-85069007489&doi=10.1503%2Fjpn.190110&partnerID=40&md5=c6d931451f180e35a9049f4ccb1c2dee;http://dx.doi.org/10.1503/jpn.190110;https://www.ncbi.nlm.nih.gov/pubmed/31245969	10.1503/jpn.190110	31245969		Actinobacteria; anorexia nervosa; anxiety; arteri,Dysbiosis; Fecal Microbiota Transplantation; Gast,cytokine; hydrocortisone; neurotransmitter; probio	cited By 1 opinion?
89	Thomann AK,Mak JW,Zhang JW,Wuestenberg T,Ebert MP,Sung JJ,Bernstein ÇN,Reindl W,Ng SC	Review article: bugs, inflammation and mood—a microbiota-based approach to psychiatric symptoms in inflammatory bowel diseases	Alimentary Pharmacology and Therapeutics	2020	52	2	247-266		S.C. Ng, Department of Medicine and Therapeutics, Institute of Digestive Disease, LKS Institute of Health Science, The Chinese University of Hong Kong, Hong Kong		2020		1365-2036	http://dx.doi.org/10.1111/apt.15787;https://www.ncbi.nlm.nih.gov/pubmed/32525605	10.1111/apt.15787	32525605	Background: Psychiatric co-morbidities including depression and anxiety are common in inflammatory bowel diseases (IBD). Emerging evidence suggests that interactions between the gut microbiota and brain may play a role in the pathogenesis of psychiatric symptoms in IBD. Aim: To review the literature on microbiota-brain-gut interactions in gut inflammation, psychosocial stress and mental disorders…	Firmicutes,Gammaproteobacteria,anxiety,behavior change,chronic fatigue syndrome,comorbidity,depression,disease activity,disease association,disease course,distress syndrome,erythromycin,fecal microbiota transplantation,feces microflora,human,inflammatory bowel disease,intestine flora,intestine mucosa,mental disease,mental stress,microbial diversity,mood change,nerve cell,neuroendocrine system,neu…		English
90	Traina G	Mast cells in the brain - Old cells, new target	Journal of Integrative Neuroscience	2017	16	s1	S69-S83		G. Traina, Department of Pharmaceutical Sciences, University of Perugia, Via S. Costanzo, Perugia, Italy		2017		1757-448X	http://dx.doi.org/10.3233/JIN-170068;https://www.ncbi.nlm.nih.gov/pubmed/29125499	10.3233/JIN-170068	29125499	Mast cells (MCs) are mainly known for their involvement on allergic reactions through degranulation and release of vasoactive, inflammatory and nociceptive mediators. Upon encountering an allergen, MCs are first responders, true sensors of the environment, actually they respond to a wide range of danger signals both immunological and non-immunological in rapid and selective manner. They secrete b…	Mast cells,brain,depression,gut-brain axis,neurodegeneration,neurogenesis,neuroimmune interaction,neuroinflammation,synaptic plasticity		English
91	Treisman GJ	The Role of the Brain-Gut-Microbiome in Mental Health and Mental Disorders		2017				Elsevier Inc.			2017	9780128040621		https://www.scopus.com/inward/record.uri?eid=2-s2.0-85027371313&doi=10.1016%2FB978-0-12-804024-9.00042-2&partnerID=40&md5=b4ddd3dcccaa82afc0f10d976394465b;http://dx.doi.org/10.1016/B978-0-12-804024-9.00042-2	10.1016/B978-0-12-804024-9.00042-2		Better tools for studying the gut and microbiome have improved our understanding of the ways in which the gut microbiota affect brain function (through direct release of humoral messengers, through the actions on the gut and the enteric nervous system, and through the immune system). The microbiome is also affected by the brain, the immune system, and the enteric nervous system and the gut. One c…	Autism,Behavior,Depression,Gut-brain axis,Inflammation,Microbiota,Schizophrenia,Stress,Superorganism	cited By 2		389-397
92	Vemuri R,Sylvia KE,Klein SL,Forster SC,Plebanski M,Eri R,Flanagan KL	The microgenderome revealed: sex differences in bidirectional interactions between the microbiota, hormones, immunity and disease susceptibility	Seminars in Immunopathology	2019	41	2	265-275	Springer Verlag			2019		1863-2300	https://www.scopus.com/inward/record.uri?eid=2-s2.0-85054729395&doi=10.1007%2Fs00281-018-0716-7&partnerID=40&md5=b7caf96cca94822baf6102206fb90690;http://dx.doi.org/10.1007/s00281-018-0716-7;https://www.ncbi.nlm.nih.gov/pubmed/30298433	10.1007/s00281-018-0716-7	30298433	Sex differences in immunity are well described in the literature and thought to be mainly driven by sex hormones and sex-linked immune response genes. The gastrointestinal tract (GIT) is one of the largest immune organs in the body and contains multiple immune cells in the GIT-associated lymphoid tissue, Peyer's patches and elsewhere, which together have profound effects on local and systemic inf…	Adaptive immunity,Bacteriotherapy,Faecal microbiota transplant,Innate immunity,Probiotics,Sex differences,Sex hormones	cited By 23 not entirely within the scope of our research question but may contain information about systemic inflammation differences in gender					Treisman, G J	{The Role of the Brain-Gut-Microbiome in Mental Health and Mental Disorders}	Elsevier Inc.	2017	Better tools for studying the gut and microbiome have improved our understanding of the ways in which the gut microbiota affect brain function (through direct release of humoral messengers, through the actions on the gut and the enteric nervous system, and through the immune system). The microbiome is also affected by the brain, the immune system, and the enteric nervous system and the gut. One c…	10.1016/B978-0-12-804024-9.00042-2	9780128040621; 9780128040249	https://www.scopus.com/inward/record.uri?eid=2-s2.0-85027371313{\&}doi=10.1016{\%}2FB978-0-12-804024-9.00042-2{\&}partnerID=40{\&}md5=b4ddd3dcccaa82afc0f10d976394465b
93	Vitellio P,Chira A,De Angelis M,Dumitrascu DL,Portincasa P	Probiotics in psychosocial stress and anxiety. A systematic review	Journal of Gastrointestinal and Liver Diseases	2020	29	1	77-83		D.L. Dumitrascu, 2ndMedical Department, Emergency Clinic County Hospital, Iuliu Hatieganu University of Medicine and Pharmacy, Cluj-Napoca, Romania		2020		1841-8724	http://dx.doi.org/10.15403/jgld-352	10.15403/jgld-352		Background & Aims: Recent mounting evidence suggest that probiotics supplementation can have a positive effect on mood and psychological symptoms such as stress and anxiety disorders. The majority of studies, however, rely on animal models, while clinical data are still inconsistent. In this systematic review, we examined if and to which extent probiotics can influence psychological stress and an…	Anxiety,IBS,Microbiota,Probiotics,Stress		English
94	Wang HX,Wang YP	Gut microbiota-brain axis	Chinese Medical Journal	2016	129	19	2373-2380	Chinese Medical Association			2016		0366-6999	https://www.scopus.com/inward/record.uri?eid=2-s2.0-84987863726&doi=10.4103%2F0366-6999.190667&partnerID=40&md5=f921a362425ce43c84fc259ea0d2aeb3;http://dx.doi.org/10.4103/0366-6999.190667;https://www.ncbi.nlm.nih.gov/pubmed/27647198	10.4103/0366-6999.190667	27647198	Objective: To systematically review the updated information about the gut microbiota-brain axis. Data Sources: All articles about gut microbiota-brain axis published up to July 18, 2016, were identified through a literature search on PubMed, ScienceDirect, and Web of Science, with the keywords of “gut microbiota”, “gut-brain axis”, and “neuroscience”. Study Selection: All relevant articles on gut…	Gut microbiota,Gut microbiota-brain axis,Metagenomics,Microbiome	cited By 50 Review of articles limited to 2016. Might be irrelevant because our review is limited from 2016-2020 Not inside the scope of our limitations
95	Wei L,Li Y,Tang W,Sun Q,Chen L,Wang X,Liu Q,Yu S,Yu S,Liu C,Ma X	Chronic Unpredictable Mild Stress in Rats Induces Colonic Inflammation	Frontiers in Physiology	2019	10		1228				2019		1664-042X	http://dx.doi.org/10.3389/fphys.2019.01228;https://www.ncbi.nlm.nih.gov/pubmed/31616319	10.3389/fphys.2019.01228	31616319	Chronic psychological stress is associated with an increased risk for relapse of inflammatory bowel diseases (IBD) and impedes the treatment of this condition. However, the impact of stress on the risk of IBD onset remains unclear. The goal of the present study was to examine whether chronic unpredictable mild stress (CUMS) could initiate or aggravate the onset of colon inflammation in rats which…	chronic unpredictable mild stress,colonic inflammation,depression,intestinal barrier,microbiota		eng
96	Wouw van de M,Boehme M,Dinan TG,Cryan JF	Monocyte mobilisation, microbiota & mental illness	Brain, Behavior, and Immunity	2019	81		74-91		J.F. Cryan, APC Microbiome Ireland, Department of Anatomy and Neuroscience, University College Cork, Cork, Ireland		2019		1090-2139	http://dx.doi.org/10.1016/j.bbi.2019.07.019 LK - https://utrechtuniversity.on.worldcat.org/atoztitles/link?sid=EMBASE&sid=EMBASE&issn=10902139&id=doi:10.1016/j.bbi.2019.07.019&atitle=Monocyte+mobilisation,+microbiota+&+mental+illness&stitle=Brain+Behav.+Immun.&title=Brain,+Behavior,+and+Immunity&volume=81&issue=&spage=74&epage=91&aulast=van+de+Wouw&aufirst=Marcel&auinit=M.&aufull=van+de+Wouw+M.&c…	10.1016/j.bbi.2019.07.019 LK - https://utrechtuniversity.on.worldcat.org/atoztitles/link?sid=EMBASE&sid=EMBASE&issn=10902139&id=doi:10.1016/j.bbi.2019.07.019&atitle=Monocyte+mobilisation,+microbiota+&+mental+illness&stitle=Brain+Behav.+Immun.&title=Brain,+Behavior,+and+Immunity&volume=81&issue=&spage=74&epage=91&aulast=van+de+Wouw&aufirst=Marcel&auinit=M.&aufull=van+de+Wouw+M.&coden=BBIME&isbn=&p…		The gastrointestinal microbiome has emerged as a key player in regulating brain and behaviour. This has led to the strategy of targeting the gut microbiota to ameliorate disorders of the central nervous system. Understanding the underlying signalling pathways in which the microbiota impacts these disorders is crucial for the development of future therapeutics for improving CNS functionality. One …	Alzheimer disease,Parkinson disease,VSL3,acute stress,aging,amphotericin B,ampicillin,antibiotic agent,brain ischemia,cefoperazone,chemokine receptor CCR2,chronic inflammation,chronic stress,colistin,cytokine release,encephalitis,erythromycin,experimental autoimmune encephalomyelitis,gentamicin,glucocorticoid,human,illness behavior,immunomodulation,inflammatory disease,interferon,intestine flora,…	Not directly about depression but about stress and other neurological complications Too broad	English
97	Xu C,Lee SK,Zhang D,Frenette PS	The Gut Microbiome Regulates Psychological-Stress-Induced Inflammation	Immunity	2020	53	2	417-428.e4				2020-07		1097-4180	http://dx.doi.org/10.1016/j.immuni.2020.06.025;https://www.ncbi.nlm.nih.gov/pubmed/32735844	10.1016/j.immuni.2020.06.025	32735844	Psychological stress has adverse effects on various human diseases, including those of the cardiovascular system. However, the mechanisms by which stress influences disease activity remain unclear. Here, using vaso-occlusive episodes (VOEs) of sickle cell disease as a vascular disease model, we show that stress promotes VOEs by eliciting a glucocorticoid hormonal response that augments gut permea…	IL-17A,Th17,glucocorticoid,gut-brain axis,hypothalamic-pituitary-adrenal axis,microbiota,segmented filamentous bacteria,sickle cell disease,stress,vaso-occlusion		eng
98	Yahfoufi N,Matar C,Ismail N	Adolescence and aging: Impact of adolescence inflammatory stress and microbiota alterations on brain development, aging, and neurodegeneration	Journals of Gerontology - Series A Biological Sciences and Medical Sciences	2020	75	7	1251-1257				2020		1758-535X	http://dx.doi.org/10.1093/gerona/glaa006;https://www.ncbi.nlm.nih.gov/pubmed/31917834	10.1093/gerona/glaa006	31917834	Puberty/adolescence is a critical phase during neurodevelopment with numerous structural, neurochemical, and molecular changes occurring in response to genetic and environmental signals. A consequence of this major neuronal reorganizing and remodeling is a heightened level of vulnerability to stressors and immune challenges. The gut microbiota is a fundamental modulator of stress and immune respo…	Adolescence,Microbiota,Neurodegeneration,Neuroinflammation,Puberty	kan weg want is te breed, not specific enough	English
99	Yang C,Fujita Y,Ren Q,Ma M,Dong C,Hashimoto K	Bifidobacterium in the gut microbiota confer resilience to chronic social defeat stress in mice	Scientific Reports	2017	7		45942				2017-04		2045-2322	http://dx.doi.org/10.1038/srep45942;https://www.ncbi.nlm.nih.gov/pubmed/28368029	10.1038/srep45942	28368029	Accumulating evidence suggests that abnormalities in the composition of the gut microbiota may play a role in the pathogenesis of depression. Although approximately 30% mice are resilient to chronic social defeat stress (CSDS), the role of gut microbiota in this stress resilience is unknown. In this study, male C57BL/6 mice were exposed to a different CD1 aggressor mouse for 10 min on 10 consecut…	Aggression,Animals,Bifidobacterium,Depressive Disorder,Disease Models, Animal,Feces,Gastrointestinal Microbiome,Humans,Male,Mice, Inbred C57BL,RNA, Ribosomal, 16S,Resilience, Psychological,Social Behavior,Stress, Psychological,genetics,microbiology,physiology,physiopathology	Too artificial laborotory situation	eng
100	Zhang L,Zhang J,You Z	Switching of the microglial activation phenotype is a possible treatment for depression disorder	Frontiers in Cellular Neuroscience	2018	12				Z. You, Center for Informational Biology, School of Life Science and Technology, University of Electronic Science and Technology of China, Chengdu, China		2018		1662-5102	http://dx.doi.org/10.3389/fncel.2018.00306	10.3389/fncel.2018.00306		Major depressive disorder (MDD) is a common emotional cognitive disorder that seriously affects people's physical and mental health and their quality of life. Due to its clinical and etiological heterogeneity, the molecular mechanisms underpinning MDD are complex and they are not fully understood. In addition, the effects of traditional drug therapy are not ideal. However, postmortem and animal s…	Inflammation,Major depressive disorder,Microglia,Neurogenesis,Neuroprotection	might contain interesting information but is likely not within the scope of our research	English
101	Zhang Y,Dong A,Xie K,Yu Y	Dietary supplementation with high fiber alleviates oxidative stress and inflammatory responses caused by severe sepsis in mice without altering microbiome diversity	Frontiers in Physiology	2019	10	JAN		Frontiers Media S.A.			2019		1664-042X	https://www.scopus.com/inward/record.uri?eid=2-s2.0-85065488973&doi=10.3389%2Ffphys.2018.01929&partnerID=40&md5=10715d21d12e73f73095d077a0ddc08a;http://dx.doi.org/10.3389/fphys.2018.01929	10.3389/fphys.2018.01929		In this study, we demonstrated the effects of a high-fiber diet on intestinal lesions, oxidative stress and systemic inflammation in a murine model of endotoxemia. C57BL/6 mice were randomly assigned to four groups: the control group (CONTROL), which received a commercial normal-fiber rodent diet comprising normal fiber; a CLP group, which received a commercial normal-fiber rodent diet and underw…	Fiber,HO-1,Mitochondrion,Nrf2,Sepsis	cited By 5
102	Zhu S,Jiang Y,Xu K,Cui M,Ye W,Zhao G,Jin L,Chen X	The progress of gut microbiome research related to brain disorders	Journal of Neuroinflammation	2020	17	1	25				2020-01		1742-2094	http://dx.doi.org/10.1186/s12974-020-1705-z;https://www.ncbi.nlm.nih.gov/pubmed/31952509	10.1186/s12974-020-1705-z	31952509	There is increasing evidence showing that the dynamic changes in the gut microbiota can alter brain physiology and behavior. Cognition was originally thought to be regulated only by the central nervous system. However, it is now becoming clear that many non-nervous system factors, including the gut-resident bacteria of the gastrointestinal tract, regulate and influence cognitive dysfunction as we…	Cerebrovascular diseases,Gut microbiome,Metabolite,Neurodegenerative disorders,Neuropsychiatric disorders		eng

## Sheet: Reason for abstract excl
NR	Authors	Title	Opinion	Not within the scope of research question	Too Broad/not specific enough	Not (directly) related to research question	Presentation	Questionable methodology	No decisive conclusion	Book chapter	Too artificial laboratory setting
1	Agorastos A,Pervanidou P,Chrousos GP,Baker DG	Developmental trajectories of early life stress and trauma: A narrative review on neurobiological aspects beyond stress system dysregulation				x
2	Allen JM,Jaggers RM,Solden LM,Loman BR,Davies RH,Mackos AR,Ladaika CA,Berg BM,Chichlowski M,Bailey MT	Dietary Oligosaccharides Attenuate Stress-Induced Disruptions in Immune Reactivity and Microbial B-Vitamin Metabolism				x
3	Baj A,Moro E,Bistoletti M,Orlandi V,Crema F,Giaroni C	Glutamatergic signaling along the microbiota-gut-brain axis				x
4	Belizário JE,Faintuch J	Microbiome and Gut Dysbiosis			x
5	Berk M	Diet as a shared risk factor for obesity and common mental disorders					x
6	Bindemann N,Ali S	The gut-brain connection: The developing science of the microbiome	x
7	Bloomfield SF	In future we are going to have to view our microbial world very differently	x
8	Cani PD	Gut microbiota-at the intersection of everything?	x
9	Chang JP,Su KP	Nutrition and immunology in mental health: Precision medicine and integrative approaches to address unmet clinical needs in psychiatric treatments			x
10	Costa LG,Cole TB,Dao K,Chang YC,Coburn J,Garrick JM	Effects of air pollution on the nervous system and its possible role in neurodevelopmental and neurodegenerative disorders				x
11	Cryan JF	The microbiome, the immune system and brain function		x
12	Dempsey JL,Little M,Cui JY	Gut microbiome: An intermediary to neurotoxicity				x
13	Desmedt O,Broers VJ,Zamariola G,Pachikian B,Delzenne N,Luminet O	Effects of prebiotics on affect and cognition in human intervention studies				x
14	Dinan TG,Cryan JF	Gut microbes and depression: Still waiting for Godot	x
15	Ding XR,Goh WR,na Wu R,qing Yue X,Luo X,Khine WW,rui Wu J,Lee YK	Revisit gut microbiota and its impact on human health and disease	x
16	Dong TS,Gupta A	Influence of Early Life, Diet, and the Environment on the Microbiome				x
17	Dreher ML	Whole fruits and fruit fiber emerging health effects			x
18	Duan J,Xie P	The potential for metabolomics in the study and treatment of major depressive disorder and related conditions		x
19	Duszka K,Wahli W	Enteric microbiota–gut–brain axis from the perspective of nuclear receptors				x
20	Ekström LD,Ekström H,Dal H,Kosidou K,Gustafsson UO	Childhood appendectomy and adult mental disorders: A population-based cohort study				x
21	Estrada JA,Contreras I	Nutritional modulation of immune and central nervous system homeostasis: The role of diet in development of neuroinflammation and neurological disease				x
22	Evrensel A,Ünsalver BÖ,Ceylan ME	Immune-kynurenine pathways and the gut microbiota-brain axis in anxiety disorders				x
23	Feng P,Ye Z,Kakade A,Virk AK,Li X,Liu P	A review on gut remediation of selected environmental contaminants: Possible roles of probiotics and gut microbiota				x
24	Firth J,Firth J,Gangwisch JE,Gangwisch JE,Borisini A,Wootton RE,Wootton RE,Wootton RE,Mayer EA,Mayer EA	Food and mood: How do diet and nutrition affect mental wellbeing?	x
25	Fusco R,Siracusa R,Genovese T,Cuzzocrea S,Paola RD	Focus on the role of NLRP3 inflammasome in diseases				x
26	Gao X,Cao Q,Cheng Y,Zhao D,Wang Z,Yang H,Wu Q,You L,Wang Y,Lin Y,Li X,Wang Y,Bian JS,Sun D,Kong L,Birnbaumer L,Yang Y	Chronic stress promotes colitis by disturbing the gut microbiota and triggering immune system response				x
27	Garay RP	Vaccinating against depression or anxiety: is it plausible?	x
28	Gaucher F,Bonnassie S,Rabah H,Marchand P,Blanc P,Jeantet R,Jan G	Review: Adaptation of beneficial propionibacteria, lactobacilli, and bifidobacteria improves tolerance toward technological and digestive stresses				x
29	Gogou M	The involvement of the intestinal microbiome in neuropsychiatric diseases		x	x
30	Gostner JM,Geisler S,Stonig M,Mair L,Sperner-Unterweger B,Fuchs D	Tryptophan metabolism and related pathways in psychoneuroimmunology: The impact of nutrition and lifestyle		x
31	Gray A	Understanding IBS: Bugs, brains and leaky barriers				x
32	Greener M	The exposome: embrace the complexity	x
33	Han K,Wang J,Seo JG,Kim H	Efficacy of double-coated probiotics for irritable bowel syndrome: a randomized double-blind controlled trial				x
34	Hashioka S,Inoue K,Hayashida M,Wake R,Oh-Nishi A,Miyaoka T	Implications of systemic inflammation and periodontitis for major depression				x
35	Heiss CN,Olofsson LE	The role of the gut microbiota in development, function and disorders of the central nervous system and the enteric nervous system			x
36	Heyer R	System diagnostics of the human gut microbiome using metaproteome analysis of fecal samples.		x
37	Heym N,Heasman BC,Hunter K,Blanco SR,Wang GY,Siegert R,Cleare A,Gibson GR,Kumari V,Sumich AL	The role of microbiota and inflammation in self-judgement and empathy: implications for understanding the brain-gut-microbiome axis in depression						x
38	Hirschberg S,Gisevius B,Duscha A,Haghikia A	Implications of diet and the gut microbiome in neuroinflammatory and neurodegenerative diseases				x
39	Hollins SL,Hodgson DM	Stress, microbiota, and immunity	x
40	Humbel F,Juillerat P,Scharl M,Misselwitz B,Schreiner P,Macpherson A,Rogler G,von Känel R,Yilmaz B,Biedermann L	OP06 Gut–brain axis revisited: Shedding light on the mucosa-associated microbial composition in IBD patients with psychological distress, anxiety, and depression				x
41	Huynh K,Schneider M,Gareau MG	Altering the Gut Microbiome for Cognitive Benefit?			x
42	Iannone LF,Preda A,Blottière HM,Clarke G,Albani D,Belcastro V,Carotenuto M,Cattaneo A,Citraro R,Ferraris C,Ronchi F,Luongo G,Santocchi E,Guiducci L,Baldelli P,Iannetti P,Pedersen S,Petretto A,Provasi S,Selmer K,Spalice A,Tagliabue A,Verrotti A,Segata N,Zimmermann J,Minetti C,Mainardi P,Giordano C,Sisodiya S,Zara F,Russo E,Striano P	Microbiota-gut brain axis involvement in neuropsychiatric disorders	x
43	Irwin G,Mayans L,Kellerman R	Emerging Topics in Gastroenterology				x
44	Järbrink-Sehgal E,Andreasson A	The gut microbiota and mental health in adults	x
45	Jeon SW,Kim YK	The role of neuroinflammation and neurovascular dysfunction in major depressive disorder		x
46	Jiang Z,Jacob JA,Li J,Wu X,Wei G,Vimalanathan AP,Mani R,Nainangu P,Rajadurai UM,Chen B	Influence of diet and dietary nanoparticles on gut dysbiosis				x
47	Kao AC,Harty S,Burnet PW	The Influence of Prebiotics on Neurobiology and Behavior		x	x
48	Karsas M,Lamb G,Green RJ	The immunology of mind control: Exploring the relationship between the microbiome and the brain (part i)			x					x
49	Karsas M,Lamb G,Green RJ	The immunology of mind control: Exploring the relationship between the microbiome and the brain (part iii)			x					x
50	Kelly JR,Clarke G,Cryan JF,Dinan TG	Brain-gut-microbiota axis: challenges for translation in psychiatry							x
51	Ketchesin KD,Becker-Krail D,McClung CA	Mood-related central and peripheral clocks				x
52	Kirschman LJ,Milligan-Myhre KC	The costs of living together: Immune responses to the microbiota and chronic gut inflammation		x
53	Kong J,Fang J,Park J,Li S,Rong P	Treating depression with transcutaneous auricular vagus nerve stimulation: State of the art and future perspectives		x
54	Labanski A,Langhorst J,Engler H,Elsenbruch S	Stress and the brain-gut axis in functional and chronic-inflammatory gastrointestinal diseases: A transdisciplinary challenge		x
55	Langgartner D,Peterlik D,Foertsch S,Füchsl AM,Brokmann P,Flor PJ,Shen Z,Fox JG,Uschold-Schmidt N,Lowry CA,Reber SO	Individual differences in stress vulnerability: The role of gut pathobionts in stress-induced colitis				x
56	Lasselin J,Alvarez-Salas E,Jan-Sebastian G	Well-being and immune response: A multi-system perspective			x
57	Leblhuber F,Schuetz B,Fuchs D	Intestinal microbiome, neuroinflammation and neurodegeneration				x
58	Liu W,Zhao S,Wang J,Shi J,Sun Y,Wang W,Ning G,Hong J,Liu R	Grape seed proanthocyanidin extract ameliorates inflammation and adiposity by modulating gut microbiota in high-fat diet mice				x
59	Logan AC,Jacka FN,Craig JM,Prescott SL	The microbiome and mental health: Looking back, moving forward with lessons from allergic diseases				x
60	Logan AC,Prescott SL,Haahtela T,Katz DL	The importance of the exposome and allostatic load in the planetary health paradigm		x
61	Mach N,Fuster-Botella D	Endurance exercise and gut microbiota: A review.				x			x
62	Madison A,Kiecolt-Glaser JK	Stress, depression, diet, and the gut microbiota: human–bacteria interactions at the core of psychoneuroimmunology and nutrition				x
63	Maltz RM,Keirsey J,Kim SC,Mackos AR,Gharaibeh RZ,Moore CC,Xu J,Somogyi A,Bailey MT	Social Stress Affects Colonic Inflammation, the Gut Microbiome, and Short-chain Fatty Acid Levels and Receptors			x
64	Manchia M,Paribello P,Arzedi C,Bocchetta A,Caria P,Cocco C,Congiu D,Cossu E,Dettori T,Frau DV,Garzilli M,Manca E,Meloni A,Montis MA,Mura A,Nieddu M,Noli B,Pinna F,Pisanu C,Robledo R,Severino G,Sogos V,Chillotti C,Carpiniello B,Del Zompo M,Ferri GL,Vanni R,Squassina A	A multidisciplinary approach to mental illness: Do inflammation, telomere length and microbiota form a loop? A protocol for a cross-sectional study on the complex relationship between inflammation, telomere length, gut microbiota and psychiatric disorders		x
65	Mayer EA,Hsiao EY	The Gut and Its Microbiome as Related to Central Nervous System Functioning and Psychological Well-being: Introduction to the Special Issue of Psychosomatic Medicine				x
66	Milaneschi Y,Simmons WK,van Rossum EF,Penninx BW	Depression and obesity: evidence of shared biological mechanisms			x
67	Miranda PM,Bertolini F,Kadarmideen HN	Investigation of gut microbiome association with inflammatory bowel disease and depression: A machine learning approach		x
68	Misra S,Mohanty D	Psychobiotics: A new approach for treating mental illness?						x
69	Morris G,Fernandes BS,Puri BK,Walker AJ,Carvalho AF,Berk M	Leaky brain in neurological and psychiatric disorders: Drivers and consequences	x
70	Neavin DR,Liu D,Ray B,Weinshilboum RM	The role of the aryl hydrocarbon receptor (AHR) in immune and inflammatory diseases				x
71	Parletta N	The gut-brain-microbe interaction: Relevance in inflammation and depression			x
72	Peng M,Tabashsum Z,Anderson M,Truong A,Houser AK,Padilla J,Akmel A,Bhatti J,Rahaman SO,Biswas D	Effectiveness of probiotics, prebiotics, and prebiotic-like components in common functional foods								x
73	Porr PJ	Microbiota - Friend or foe?			x	x
74	Postolache TT,Brundin L,Groer MW,Peng X,Lowry CA,Fuchs D,Brenner LA	Inflammation and suicidal behavior: Defining clinical subgroups for meaningful interventional studies				x
75	Prescott SL,Hancock T,Bland J,van den Bosch M,Jansson JK,Johnson CC,Kondo M,Katz D,Kort R,Kozyrskyj A,Logan AC,Lowry CA,Nanan R,Poland B,Robinson J,Schroeck N,Sinkkonen A,Springmann M,Wright RO,Wegienka G	Eighth annual conference of in VIVO planetary health: From challenges to opportunities				x
76	Proctor LM,Creasy HH,Fettweis JM,Lloyd-Price J,Mahurkar A,Zhou W,Buck GA,Snyder MP,Strauss JF,Weinstock GM,White O,Huttenhower C	The Integrative Human Microbiome Project		x
77	Qamar N,Castano D,Patt C,Chu T,Cottrell J,Chang SL	Meta-analysis of alcohol induced gut dysbiosis and the resulting behavioral impact				x
78	Rea K,Dinan TG,Cryan JF	The Brain-Gut Axis Contributes to Neuroprogression in Stress-Related Disorders				x
79	Sarkar A,Harty S,Lehto SM,Moeller AH,Dinan TG,Dunbar RI,Cryan JF,Burnet PW	The Microbiome in Psychology and Cognitive Neuroscience		x
80	Sewitch MJ,Levenstein SB,Mayer EA,Van Oudenhove L,Keefer L,Drossman DA	Hot topics in brain-gut interaction	x				x
81	Sittipo P,Shim JW,Lee YK	Microbial metabolites determine host health and the status of some diseases				x
82	Slyepchenko A,Maes M,Machado-Vieira R,Anderson G,Solmi M,Sanz Y,Berk M,Köhler C,Carvalho A	Intestinal Dysbiosis, Gut Hyperpermeability and Bacterial Translocation: Missing Links Between Depression, Obesity and Type 2 Diabetes				x
83	Stamper CE,Hoisington AJ,Gomez OM,Halweg-Edwards AL,Smith DG,Bates KL,Kinney KA,Postolache TT,Brenner LA,Rook GA,Lowry CA	The Microbiome of the Built Environment and Human Behavior: Implications for Emotional Health and Well-Being in Postmodern Western Societies		x
84	Stefano GB,Pilonis N,Ptacek R,Raboch J,Vnukova M,Kream RM	Gut, Microbiome, and Brain Regulatory Axis: Relevance to Neurodegenerative and Psychiatric Disorders		x
85	Sun L,Ma L,Zhang H,Cao Y,Wang C,Hou N,Huang N,von Deneen KM,Zhao C,Shi Y,Pan Y,Wang M,Ji G,Nie Y	FTO deficiency reduces anxiety- and depression-like behaviors in mice via alterations in gut microbiota				x
86	Szigethy E	Editorial: The Promise of Psychiatric Translational Research: Exploring How the Gut Can Influence Brain Development	x
87	Takahashi K,Nakagawasai O,Nemoto W,Odaira T,Sakuma W,Onogi H,Nishijima H,Furihata R,Nemoto Y,Iwasa H,Tan-No K,Tadano T	Effect of Enterococcus faecalis 2001 on colitis and depressive-like behavior in dextran sulfate sodium-treated mice: Involvement of the brain-gut axis				x
88	Taylor VH	The microbiome and mental health: Hope or hype?	x
89	Thomann AK,Mak JW,Zhang JW,Wuestenberg T,Ebert MP,Sung JJ,Bernstein ÇN,Reindl W,Ng SC	Review article: bugs, inflammation and mood—a microbiota-based approach to psychiatric symptoms in inflammatory bowel diseases		x
90	Traina G	Mast cells in the brain - Old cells, new target				x
91	Treisman GJ	The Role of the Brain-Gut-Microbiome in Mental Health and Mental Disorders		x
92	Vemuri R,Sylvia KE,Klein SL,Forster SC,Plebanski M,Eri R,Flanagan KL	The microgenderome revealed: sex differences in bidirectional interactions between the microbiota, hormones, immunity and disease susceptibility		x
93	Vitellio P,Chira A,De Angelis M,Dumitrascu DL,Portincasa P	Probiotics in psychosocial stress and anxiety. A systematic review				x
94	Wang HX,Wang YP	Gut microbiota-brain axis		x
95	Wei L,Li Y,Tang W,Sun Q,Chen L,Wang X,Liu Q,Yu S,Yu S,Liu C,Ma X	Chronic Unpredictable Mild Stress in Rats Induces Colonic Inflammation				x
96	Wouw van de M,Boehme M,Dinan TG,Cryan JF	Monocyte mobilisation, microbiota & mental illness			x
97	Xu C,Lee SK,Zhang D,Frenette PS	The Gut Microbiome Regulates Psychological-Stress-Induced Inflammation				x
98	Yahfoufi N,Matar C,Ismail N	Adolescence and aging: Impact of adolescence inflammatory stress and microbiota alterations on brain development, aging, and neurodegeneration				x
99	Yang C,Fujita Y,Ren Q,Ma M,Dong C,Hashimoto K	Bifidobacterium in the gut microbiota confer resilience to chronic social defeat stress in mice									x
100	Zhang L,Zhang J,You Z	Switching of the microglial activation phenotype is a possible treatment for depression disorder		x
101	Zhang Y,Dong A,Xie K,Yu Y	Dietary supplementation with high fiber alleviates oxidative stress and inflammatory responses caused by severe sepsis in mice without altering microbiome diversity				x
102	Zhu S,Jiang Y,Xu K,Cui M,Ye W,Zhao G,Jin L,Chen X	The progress of gut microbiome research related to brain disorders			x

## Sheet: Excl after full text screening
NR	Authors	Title	Journal	Publication year	Volume	Issue	Pages	Publisher	Address	Book title	Date published	ISBN	ISSN	URLs	DOI	PMID	Abstract	Keywords	Notes	Language	Pages cited	ns1:keywords8	ns1:language9	ns1:author10	ns1:title11	ns1:publisher	ns1:year12	ns1:abstract13	ns1:doi14	ns1:isbn	ns1:url15
1	Journal Article	Celiberto LS,Pinto RA,Rossi EA,Vallance BA,Cavallini DC	Isolation and characterization of potentially probiotic bacterial strains from mice: proof of concept for personalized probiotics	Nutrients	2018	10	11		MDPI AG		2018		2072-6643	https://www.scopus.com/inward/record.uri?eid=2-s2.0-85056262710&doi=10.3390%2Fnu10111684&partnerID=40&md5=e544352cfdef99e9a124996992574193;http://dx.doi.org/10.3390/nu10111684;https://www.ncbi.nlm.nih.gov/pubmed/30400640	10.3390/nu10111684	30400640	Modulation of the gut microbiota through the use of probiotics has been widely used to treat or prevent several intestinal diseases. However, inconsistent results have compromised the efficacy of this approach, especially in severe conditions such as inflammatory bowel disease (IBD). The purpose of our study was to develop a personalized probiotic strategy and assess its efficacy in a murine mode…	Bifidobacterium,Colitis,IBD,Lactobacillus,Microbiota,Microbiota biobank,Personalized probiotic	cited By 1 Might provide useful informtion about personal probiotics, but has been tested o DSS induced colitis mice so not sure if it regards the research question NOT RELATED TO RESEARCH QUESTION
2	Journal Article	Dempsey E,Abautret-Daly Á,Docherty NG,Medina C,Harkin A	Persistent central inflammation and region specific cellular activation accompany depression- and anxiety-like behaviours during the resolution phase of experimental colitis	Brain, Behavior, and Immunity	2019	80		616-632			2019-08		1090-2139	http://dx.doi.org/10.1016/j.bbi.2019.05.007;https://www.ncbi.nlm.nih.gov/pubmed/31063848	10.1016/j.bbi.2019.05.007	31063848	Depression and anxiety-related psychological symptoms are increasingly recognised as important co-morbidities in patients with inflammatory bowel disease (IBD). Dextran sulfate sodium (DSS) -induced colitis is an animal model of IBD in which afferent activation of the gut-brain axis can be assessed and explored as a source of behavioural change. Exposure of adult male Wistar rats to DSS (5%) in d…	Behaviour,Colitis,Gut-brain axis,Inflammation,Inflammatory bowel disease	Tries to simulate IBD, but might contain useful information about which inflammatory molecules/biomarkers induce depressive behaviour	eng
3	Book	Farzana F,Renoir T,Hannan AJ	The impact of inflammation on brain function and behavior in rodent models of affective disorders		2018				Elsevier		2018	9780128110737		https://www.scopus.com/inward/record.uri?eid=2-s2.0-85083204615&doi=10.1016%2FB978-0-12-811073-7.00005-2&partnerID=40&md5=926fe5c98fa7a5ceb2ff398e291deab7;http://dx.doi.org/10.1016/B978-0-12-811073-7.00005-2	10.1016/B978-0-12-811073-7.00005-2		Major depressive disorder (MDD) is a common psychiatric illness and has been identified as the leading cause of disability worldwide, by the World Health Organization. Anxiety disorders are also extremely common and often poorly treated. This makes it imperative to gain better insights into biological mechanisms mediating the pathogenesis of MDD and anxiety disorders. Recent years have witnessed …	Affective function,Antidepressants,Anxiety disorders,Anxiolytics,Depression,Immunity,Inflammation,Mouse models,Rat models,Serotonin	cited By 0 Book		85-102
4	Journal Article	Frueh BC,Danner SG,Madan A,Weinstein B,Newlin E,Taylor L,Fowler JC	The Role of Systemic Inflammation in Major Depressive Disorder and Implications for Novel Treatment Approaches	Journal of Affective Disorders	2019	254		139-140	Elsevier B.V.		2019		0165-0327	https://doi.org/10.1016/j.jad.2018.10.308;http://dx.doi.org/10.1016/j.jad.2018.10.308	10.1016/j.jad.2018.10.308				SYMPOSIUM NOTES
5	Journal Article	Karakula-Juchnowicz H,Rog J,Juchnowicz D,Łoniewski I,Skonieczna-Ydecka K,Krukow P,Futyma-Jedrzejewska M,Kaczmarczyk M	The study evaluating the effect of probiotic supplementation on the mental status, inflammation, and intestinal barrier in major depressive disorder patients using gluten-free or gluten-containing diet (SANGUT study): A 12-week, randomized, double-blind,	Nutrition Journal	2019	18	1	1-13			2019		1475-2891	http://dx.doi.org/10.1186/s12937-019-0475-x;https://www.ncbi.nlm.nih.gov/pubmed/31472678	10.1186/s12937-019-0475-x	31472678	Background: Current treatment of major depressive disorder (MDD) often does not achieve full remission of symptoms. Therefore, new forms of treatment and/or adjunct therapy are needed. Evidence has confirmed the modulation of the gut-brain-microbiota axis as a promising approach in MDD patients. The overall purpose of the SANGUT study - a 12-week, randomized, double-blind, and placebo-controlled …	Depression,EEG functional connectivity,Gluten-free diet,Gut microbiota,Gut permeability,Gut-brain axis,Inflammation,Intervention study,Probiotics,Study protocol	STUDY PROTOCOL
6	Journal Article	Menke A	Symposium 5: Neuroendocrine patterns in a social world: Oxytocin and interpersonal relationships in health and disease	Psychoneuroendocrinology	2019	107	2019	52-53	Elsevier Ltd		2019		0306-4530	http://dx.doi.org/10.1016/j.psyneuen.2019.07.150	10.1016/j.psyneuen.2019.07.150
7	Journal Article	Powell N,Walker MM,Talley NJ	The mucosal immune system: Master regulator of bidirectional gut-brain communications	Nature Reviews Gastroenterology and Hepatology	2017	14	3	143-159	Nature Publishing Group		2017		1759-5053	http://dx.doi.org/10.1038/nrgastro.2016.191;https://www.ncbi.nlm.nih.gov/pubmed/28096541	10.1038/nrgastro.2016.191	28096541	Communication between the brain and gut is not one-way, but a bidirectional highway whereby reciprocal signals between the two organ systems are exchanged to coordinate function. The messengers of this complex dialogue include neural, metabolic, endocrine and immune mediators responsive to diverse environmental cues, including nutrients and components of the intestinal microbiota (microbiota-gut-…		NOT WITHIN THE SCOPE OF OUR RESEARCH QUESTION SUBJECTS THAT ARE, ARE EXTENSIVELY DESCRIBED IN MORE RELEVANT STUDIES WITHIN THE SCOPE OF OUR RESEARCH QUESTION
8	Journal Article	Westfall S,Pasinetti G	Design of a Novel Synbiotic Formulation to Optimize Gut-derived Phenolic Acid Mediated Gut-brain Axis Signals for the Treatment of Stress-induced Depression and Anxiety (OR23-03-19)	Current Developments in Nutrition	2019	3	Supplement_1	S188		S. Westfall, Icahn School of Medicine at Mount Sinai, New York, NY, United States	2019		2475-2991	http://www.embase.com/search/results?subaction=viewrecord&from=export&id=L624733175;http://dx.doi.org/10.1093/cdn/nzz040.or23-03-19	10.1093/cdn/nzz040.or23-03-19		Depression and anxiety are debilitating diseases with limited treatment options, though recent evidence suggests that dietary polyphenols may promote resilience to stress-mediated phenotypes. The bioavailability and beneficial activity of phenolic acids is determined by the gut microbiota; however, the mechanisms of gut-brain-axis communication modulated by the interaction of gut microbiota with …	acid,animal experiment,animal model,antibiotic agent,anxiety,astrocyte,awards and prizes,bioreactor,biota,brain,career,chronic stress,cognitive defect,conference abstract,controlled study,diet,drug combination,drug formulation,drug therapy,endogenous compound,enzyme activity,epidermal growth factor receptor 2,hydroxybenzoic acid,in vitro study,in vivo study,inflammasome,intestine flora,microencap…	SYMPOSIUM	English

## Sheet: Reason full text screen excl
NR	Authors	Title	Opinion	Not within the scope of research question	Too Broad/not specific enough	Not (directly) related to research question	Presentation	Questionable methodology	Saturation of information	Book chapter	Study protocol
1	Celiberto LS,Pinto RA,Rossi EA,Vallance BA,Cavallini DC	Isolation and characterization of potentially probiotic bacterial strains from mice: proof of concept for personalized probiotics				x
2	Dempsey E,Abautret-Daly Á,Docherty NG,Medina C,Harkin A	Persistent central inflammation and region specific cellular activation accompany depression- and anxiety-like behaviours during the resolution phase of experimental colitis				x
3	Farzana F,Renoir T,Hannan AJ	The impact of inflammation on brain function and behavior in rodent models of affective disorders								x
4	Frueh BC,Danner SG,Madan A,Weinstein B,Newlin E,Taylor L,Fowler JC	The Role of Systemic Inflammation in Major Depressive Disorder and Implications for Novel Treatment Approaches	x
5	Karakula-Juchnowicz H,Rog J,Juchnowicz D,Łoniewski I,Skonieczna-Ydecka K,Krukow P,Futyma-Jedrzejewska M,Kaczmarczyk M	The study evaluating the effect of probiotic supplementation on the mental status, inflammation, and intestinal barrier in major depressive disorder patients using gluten-free or gluten-containing diet (SANGUT study): A 12-week, randomized, double-blind,									x
6	Menke A	Symposium 5: Neuroendocrine patterns in a social world: Oxytocin and interpersonal relationships in health and disease	x
7	Powell N,Walker MM,Talley NJ	The mucosal immune system: Master regulator of bidirectional gut-brain communications		x
8	Westfall S,Pasinetti G	Design of a Novel Synbiotic Formulation to Optimize Gut-derived Phenolic Acid Mediated Gut-brain Axis Signals for the Treatment of Stress-induced Depression and Anxiety (OR23-03-19)	x

## Sheet: Excl after full text writing
NR	Item type	Authors	Title	Journal	Publication year	Volume	Pages	Publisher	Date published	ISSN	URLs	DOI	PMID	Abstract	Keywords	Notes
1	Journal Article	Adan RA,van der Beek EM,Buitelaar JK,Cryan JF,Hebebrand J,Higgs S,Schellekens H,Dickson SL	Nutritional psychiatry: Towards improving mental health by what you eat	European Neuropsychopharmacology	2019	29	1321-1332		2019	1873-7862	http://dx.doi.org/10.1016/j.euroneuro.2019.10.011;https://www.ncbi.nlm.nih.gov/pubmed/31735529	10.1016/j.euroneuro.2019.10.011	31735529	Does it matter what we eat for our mental health? Accumulating data suggests that this may indeed be the case and that diet and nutrition are not only critical for human physiology and body composition, but also have significant effects on mood and mental wellbeing. While the determining factors of mental health are complex, increasing evidence indicates a strong association between a poor diet a…	Cognition,Dietary intervention,Early life nutrition,Nutrients,Nutritional psychiatry,Obesity	Maybe for therapeutic approaches<br/><br/><b>contains:<br/>- an overview of the field of nutritional psychiatry, exploing the scientific evidence exemplifying th importace of a well balanced diet for mental health<br/></b>- They concude that there is significant promising evidence that a diet has effect on mood<br/>- Vitamins might be beneficial for mood but it is not conclusive (vitamin D), howe…
2	Journal Article	Alam R,Abdolmaleky HM,Zhou J	Microbiome, inflammation, epigenetic alterations, and mental diseases	American Journal of Medical Genetics Part B: Neuropsychiatric Genetics	2017	174	651-660		9 2017	1552-4841	http://dx.doi.org/10.1002/ajmg.b.32567	10.1002/ajmg.b.32567
3	Journal Article	Bauer ME,Teixeira AL	Inflammation in psychiatric disorders: What comes first?	Annals of the New York Academy of Sciences	2019	1437	57-67		2019	1749-6632	http://dx.doi.org/10.1111/nyas.13712;https://www.ncbi.nlm.nih.gov/pubmed/29752710	10.1111/nyas.13712	29752710	Neuropsychiatric disorders (i.e., mood disorders and schizophrenia) and inflammation are closely intertwined, and possibly powering each other in a bidirectional loop. Depression facilitates inflammatory reactions and inflammation promotes depression and other neuropsychiatric disorders. Patients with neuropsychiatric disorders exhibit all cardinal features of inflammation, including increased ci…	Cortisol,Cytokines,HPA axis,Inflammation,Mood disorders,Psychosocial stress
4	Miscellaneous	Bermúdez-Humarán LG,Salinas E,Ortiz GG,Ramirez-Jirano LJ,Morales JA,Bitzer-Quintero OK	From probiotics to psychobiotics: Live beneficial bacteria which act on the brain-gut axis	Nutrients	2019	11			2019	2072-6643	http://dx.doi.org/10.3390/nu11040890;https://www.ncbi.nlm.nih.gov/pubmed/31010014	10.3390/nu11040890	31010014	There is an important relationship between probiotics, psychobiotics and cognitive and behavioral processes, which include neurological, metabolic, hormonal and immunological signaling pathways; the alteration in these systems may cause alterations in behavior (mood) and cognitive level (learning and memory). Psychobiotics have been considered key elements in affective disorders and the immune sy…	Beneficial bacteria,Human health,Microbiota,Probiotics,Psychobiotics
5	Miscellaneous	Bruce-Keller AJ,Salbaum JM,Berthoud HR	Harnessing Gut Microbes for Mental Health: Getting From Here to There	Biological Psychiatry	2018	83	214-223	Elsevier Inc	2018	1873-2402	https://doi.org/10.1016/j.biopsych.2017.08.014;http://dx.doi.org/10.1016/j.biopsych.2017.08.014;https://www.ncbi.nlm.nih.gov/pubmed/29031410	10.1016/j.biopsych.2017.08.014	29031410	There has been an explosion of interest in the study of microorganisms inhabiting the gastrointestinal tract (gut microbiota) and their impact on host health and physiology. Accumulating data suggest that altered communication between gut microbiota and host systems could participate in disorders such as obesity, diabetes mellitus, and autoimmune disorders as well as neuropsychiatric disorders, i…	Depression,Gut dysbiosis,Gut-brain axis,Mental health,Microbiota transplant,Probiotics
6	Journal Article	Capuco A,Urits I,Hasoon J,Chun R,Gerald B,Wang JK,Ngo AL,Simopoulos T,Kaye AD,Colontonio MM,Parker-Actlis TQ,Fuller MC,Viswanath O	Gut Microbiome Dysbiosis and Depression: a Comprehensive Review	Current Pain and Headache Reports	2020	24		Springer	2020	1534-3081	https://www.scopus.com/inward/record.uri?eid=2-s2.0-85086085846&doi=10.1007%2Fs11916-020-00871-x&partnerID=40&md5=6c5378b7f8e6eadd96b17fa3d84a0b5b;http://dx.doi.org/10.1007/s11916-020-00871-x;https://www.ncbi.nlm.nih.gov/pubmed/32506238	10.1007/s11916-020-00871-x	32506238	Purpose of Review: The human gut microbiome is involved in a bi-directional communication pathway with the central nervous system (CNS), termed the microbiota–gut–brain axis. The microbiota–gut–brain axis is believed to mediate or modulate various central processes through the vagus nerve. The microbiota–gut–brain axis is involved with the production of microbial metabolites and immune mediators …	Anxiety,Chronic pain,Depressive disorder,Gut microbiota,Gut-brain axis,Stress	cited By 0<br/>Comprehensive review of clinical trials. Demonstrates encouraging results in the treatment of depression
7	Journal Article	Cathomas F,Murrough JW,Nestler EJ,Han MH,Russo SJ	Neurobiology of Resilience: Interface Between Mind and Body	Biological Psychiatry	2019	86	410-420		9 2019	1873-2402	http://dx.doi.org/10.1016/j.biopsych.2019.04.011;https://www.ncbi.nlm.nih.gov/pubmed/31178098	10.1016/j.biopsych.2019.04.011	31178098	Stress-related neuropsychiatric disorders, such as major depressive disorder and posttraumatic stress disorder, exact enormous socioeconomic and individual consequences. Resilience, the process of adaptation in the face of adversity, is an important concept that is enabling the field to understand individual differences in stress responses, with the hope of harnessing this information for the dev…	Blood-brain barrier,Gut microbiota,Inflammation,Major depressive disorder,Mesolimbic reward circuit,Posttraumatic stress disorder,Resilience,Stress
8	Journal Article	Chahwan B,Kwan S,Isik A,van Hemert S,Burke C,Roberts L	Gut feelings: A randomised, triple-blind, placebo-controlled trial of probiotics for depressive symptoms	Journal of Affective Disorders	2019	253	317-326	Elsevier B.V.	2019	1573-2517	https://doi.org/10.1016/j.jad.2019.04.097;http://dx.doi.org/10.1016/j.jad.2019.04.097;https://www.ncbi.nlm.nih.gov/pubmed/31078831	10.1016/j.jad.2019.04.097	31078831	Background: Depression is the leading cause of disability worldwide; with evidence suggesting that decreased gut barrier function and inflammation are correlated with depressive symptoms. We conducted a clinical trial to determine the effect of consumption of probiotic supplements (Winclove's Ecologic® Barrier) on depressive symptoms in a sample of participants with mild to severe depression. Met…	Cognitive reactivity,Depression,Gut bacteria,Gut-brain axis,Microbiota,Probiotics
9	Journal Article	Chen J,Vitetta L	Mitochondria could be a potential key mediator linking the intestinal microbiota to depression	Journal of Cellular Biochemistry	2020	121	17-24		2020	1097-4644	http://dx.doi.org/10.1002/jcb.29311;https://www.ncbi.nlm.nih.gov/pubmed/31385365	10.1002/jcb.29311	31385365	The intestinal microbiota has been reported to affect depression, a common mental condition with severe health-related consequences. However, what mediates the effect of the intestinal microbiota on depression has not been well elucidated. We summarize the roles of the mitochondria in eliciting beneficial effects on the gut microbiota to ameliorate symptoms of depression. It is well known that mi…	gut microbiota,gut permeability,major depressive disorders,mitochondria
10	Journal Article	D'Mello C,Swain MG	Immune-to-Brain Communication Pathways in Inflammation-Associated Sickness and Depression	Current Topics in Behavioral Neurosciences	2016		289-320		2016	1866-3370	http://link.springer.com/chapter/10.1007/7854_2011_176;http://dx.doi.org/10.1007/7854;https://www.ncbi.nlm.nih.gov/pubmed/22081443	10.1007/7854	22081443	A growing body of evidence now highlights a key role for inflammation in mediating sickness behaviors and depression. Systemic inflammatory diseases such as rheumatoid arthritis, inflammatory bowel disease, and chronic liver disease have high comorbidity with depression. How the periphery communicates with the brain to mediate changes in neurotransmission and thereby behavior is not completely un…	diffusion tensor mri
11	Journal Article	Ellul P,Mariotti-Ferrandiz E,Leboyer M,Klatzmann D	Regulatory T cells as supporters of psychoimmune resilience: Toward immunotherapy of major depressive disorder	Frontiers in Neurology	2018	9			2018	1664-2295	http://dx.doi.org/10.3389/fneur.2018.00167	10.3389/fneur.2018.00167		There is growing evidence that inflammation plays a role in major depressive disorder (MDD). As the main role of regulatory T cells (Tregs) is to control inflammation, this might denote a Treg insufficiency in MDD. However, neither a qualitative nor a quantitative defect of Tregs has been ascertained and no causality direction between inflammation and depression has been established. Here, after …	Immunotherapy,Inflammation,Low-dose Interleukin-2,Major Depressive Disorders,Regulatory T Cell
12	Journal Article	Evrensel A,Ünsalver BÖ,Ceylan ME	Neuroinflammation, gut-brain axis and depression	Psychiatry Investigation	2020	17	2-8		2020	1976-3026	http://www.embase.com/search/results?subaction=viewrecord&from=export&id=L2003704384%0Ahttp://dx.doi.org/10.30773/pi.2019.08.09			Psychiatric diseases are the manifestations that result from the individual’s genetic structure, physiology, immunology and ways of coping with environmental stressors. The current psychiatric diagnostic systems do not include any systematic characterization in regard to neu-robiological processes that reveal the clinical picture in individuals who got psychiatric diagnosis. It is obvious that fu…	3 dioxygenase,GABAergic system,antidepressant agent,blood brain barrier,ceftriaxone,cesarean section,depression,dopamine,dysbiosis,environmental stress,fecal microbiota transplantation,gamma interferon,glucocorticoid receptor,human,hypercortisolism,hypothalamus hypophysis adrenal system,immunoglobulin A,immunoglobulin M,incidence,indoleamine 2,inflammation,interleukin 18,interleukin 6,intestine f…	Yellow: Interesting information<br/>Green: Important information/explanation of <b>red<br/></b>Red: <b>Very important information</b> (serious claims, conclusions etc)<br/>Blue: contains unknown information<br/><br/><b>Contains:<br/></b>- information about etiopathogenesis of MDD<br/>- Antibiotic exposure, poor diet and chronic systemic inflammation as trigger for MDD<br/>- Prebiotics and FMT as …
13	Journal Article	Flux MC,Lowry CA	Finding intestinal fortitude: Integrating the microbiome into a holistic view of depression mechanisms, treatment, and resilience	Neurobiology of Disease	2020	135		Academic Press Inc.	2020	1095-953X	https://www.scopus.com/inward/record.uri?eid=2-s2.0-85073717836&doi=10.1016%2Fj.nbd.2019.104578&partnerID=40&md5=f94278245ecde86bfffa17a6a579fe4b;http://dx.doi.org/10.1016/j.nbd.2019.104578;https://www.ncbi.nlm.nih.gov/pubmed/31454550	10.1016/j.nbd.2019.104578	31454550	Depression affects at least 322 million people globally, or approximately 4.4% of the world's population. While the earnestness of researchers and clinicians to understand and treat depression is not waning, the number of individuals suffering from depression continues to increase over and above the rate of global population growth. There is a sincere need for a paradigm shift. Research in the pa…	Central nervous system,Depression,Endocrine system,Immune system,Inflammation,Microbiome,Microbiome-gut-brain axis,Microbiota,Prebiotics,Probiotics	cited By 1
14	Journal Article	Getachew B,Aubee JI,Schottenfeld RS,Csoka AB,Thompson KM,Tizabi Y	Ketamine interactions with gut-microbiota in rats: Relevance to its antidepressant and anti-inflammatory properties	BMC Microbiology	2018	18		BioMed Central Ltd.	2018	1471-2180	https://www.scopus.com/inward/record.uri?eid=2-s2.0-85058914286&doi=10.1186%2Fs12866-018-1373-7&partnerID=40&md5=fbb0dd776103c9d5ab6e64fd2c42a7c5;http://dx.doi.org/10.1186/s12866-018-1373-7;https://www.ncbi.nlm.nih.gov/pubmed/30579332	10.1186/s12866-018-1373-7	30579332	Background: Appreciable evidence suggest that dysbiosis in microbiota, reflected in gut microbial imbalance plays a key role in the pathogenesis of neuropsychiatric disorders including depression and inflammatory diseases. Recently, the antidepressant properties of ketamine have gained prominence due to its fast and long lasting effects. Additional uses for ketamine in inflammatory disorders such…	16S rRNA gene,Depression,Dysbiosis,Inflammatory diseases,Lactobacillus,Metagenomics,Mucispirillum,NMDA receptor,Ruminococcus,Sarcina,Turicibacter	cited By 16<br/><br/><b>Contains:<br/>- </b>classes of antibiotics have antidepressant effects<br/>- some antidepressants may also possess antimicrobial properties<br/>- several other things that suggests microbial involvement in MDD<br/>- Ketamine is used as an antidepressant for treatment resistant depression and suicidal ideation. It increases BDNF and synaptogenesis. It is thought that ketami…
15	Journal Article	Guo Y,Xie J,Li X,Yuan Y,Zhang L,Hu W,Luo H,Yu H,Zhang R	Antidepressant effects of rosemary extracts associate with antiinflammatory effect and rebalance of gut microbiota	Frontiers in Pharmacology	2018	9		Frontiers Media S.A.	2018	1663-9812	https://www.scopus.com/inward/record.uri?eid=2-s2.0-85055315486&doi=10.3389%2Ffphar.2018.01126&partnerID=40&md5=bea8ac6b0124731c27fe7e5dfafb5a61;http://dx.doi.org/10.3389/fphar.2018.01126	10.3389/fphar.2018.01126		It is currently believed that inflammation acts as a central part in the pathophysiology of depression. Rosemary extracts (RE), the crucial active constituents extracted from Rosmarinus officinalis Linn, have drawn wide concerns because of their potential for anti-inflammatory effects. However, no study has highlighted the antidepressant effects of RE on chronic restraint stress (CRS) mice, and t…	Chronic restraint stress,Depression,Gut microbiota,Hippocampus,Inflammation,Microglia,Rosemary extract	cited By 6<br/><br/><b>Contains:<br/></b>- Depression affects serum cytokine alterations invluding IL-1B, IL-6 and IL-8 levels, which leads to inflammatory processes. Might be related to TNF and NF-kB and TLR signalling pathway. Also mRNA and protein expression of BDNF are lower in the hippocampus of rats exposed to CRS<br/>- Time i center of OFT was significantly less in CRS group than CON group…
16	Journal Article	Gur TL,Palkar AV,Rajasekera T,Allen J,Niraula A,Godbout J,Bailey MT	Prenatal stress disrupts social behavior, cortical neurobiology and commensal microbes in adult male offspring	Behavioural Brain Research	2019	359	886-894	Elsevier	2019	1872-7549	https://doi.org/10.1016/j.bbr.2018.06.025;http://dx.doi.org/10.1016/j.bbr.2018.06.025;https://www.ncbi.nlm.nih.gov/pubmed/29949734	10.1016/j.bbr.2018.06.025	29949734	In utero and early neonatal exposure to maternal stress is linked with psychiatric disorders, and the underlying mechanisms are currently being elucidated. We used a prenatal stressor in pregnant mice to examine novel relationships between prenatal stress exposure, changes in the gut microbiome, and social behavior. Here, we show that males exposed to prenatal stress had a significant reduction i…	Microbiome,Neuroinflammation,Prenatal stress,Social behavior
17	Journal Article	Han SK,Kim DH	Lactobacillus mucosae and Bifidobacterium longum Synergistically Alleviate Immobilization Stress-Induced Anxiety/Depression in Mice by Suppressing Gut Dysbiosis	Journal of Microbiology and Biotechnology	2019	29	1369-1374		2019	1738-8872	http://dx.doi.org/10.4014/jmb.1907.07044;https://www.ncbi.nlm.nih.gov/pubmed/31564078	10.4014/jmb.1907.07044	31564078	We isolated Lactobacillus mucosae NK41 and Bifidobacterium longum NK46 from human feces, which induced BDNF expression in corticosterone-stimulated SH-SY5Y cells, and examined their anti-depressive effects in mice. NK41, NK46, and their (1:1) mixture significantly mitigated immobilization stress (IS)-induced anxiety-like/depressive behaviors, hippocampal NF-κB activation, BDNF expression, Iba1+ c…	Anxiety,Bifidobacterium longum,Depression,Gut microbiota,Lactobacillus mucosae
18	Miscellaneous	Waclawiková B,Aidy SE	Role of microbiota and tryptophan metabolites in the remote effect of intestinal inflammation on brain and depression	Pharmaceuticals	2018	11			2018	1424-8247	http://dx.doi.org/10.3390/ph11030063	10.3390/ph11030063		The human gastrointestinal tract is inhabited by trillions of commensal bacteria collectively known as the gut microbiota. Our recognition of the significance of the complex interaction between the microbiota, and its host has grown dramatically over the past years. A balanced microbial community is a key regulator of the immune response, and metabolism of dietary components, which in turn, modul…	Gut motility,Inflammation,Kynurenine pathway,Microbiota,Serotonin
19	Journal Article	Huang TT,Lai JB,Du YL,Xu Y,Ruan LM,Hu SH	Current understanding of gut microbiota in mood disorders: An update of human studies	Frontiers in Genetics	2019	10			2019	1664-8021	http://dx.doi.org/10.3389/fgene.2019.00098	10.3389/fgene.2019.00098		Gut microbiota plays an important role in the bidirectional communication between the gut and the central nervous system. Mounting evidence suggests that gut microbiota can influence the brain function via neuroimmune and neuroendocrine pathways as well as the nervous system. Advances in gene sequencing techniques further facilitate investigating the underlying relationship between gut microbiota…	Brain-gut-microbiota axis,Gene sequencing techniques,Gut microbiota,Human study,Mood disorder	<b>Contains:<br/>- </b>Hyperactivity of the HPA axis due to chronic stress changing GM promotes cortisol secretion and induces pro-inflammatory response. <br/>The intestinal mucosal barrier and BBB are important gate substance transfer. Cortisol increases the permeability of these, thus facilitating the mutual communication betweeen GM and CNS. In addition, the microbial composition can be interf…
20	Journal Article	Huang N,Hua D,Zhan G,Li S,Zhu B,Jiang R,Yang L,Bi J,Xu H,Hashimoto K,Luo A,Yang C	Role of Actinobacteria and Coriobacteriia in the antidepressant effects of ketamine in an inflammation model of depression	Pharmacology Biochemistry and Behavior	2019	176	93-100		2019	1873-5177	http://dx.doi.org/10.1016/j.pbb.2018.12.001;https://www.ncbi.nlm.nih.gov/pubmed/30528936	10.1016/j.pbb.2018.12.001	30528936	Ketamine, an N-methyl-D-aspartic acid receptor (NMDAR) antagonist, elicits rapid-acting and sustained antidepressant effects in treatment-resistant depressed patients. Accumulating evidence suggests that gut microbiota via the gut-brain axis play a role in the pathogenesis of depression, thereby contributing to the antidepressant actions of certain compounds. Here we investigated the role of gut …	Depression,Gut microbiota,Ketamine,Lipopolysaccharide
21	Journal Article	Kim JK,Lee KE,Lee SA,Jang HM,Kim DH	Interplay Between Human Gut Bacteria Escherichia coli and Lactobacillus mucosae in the Occurrence of Neuropsychiatric Disorders in Mice	Frontiers in Immunology	2020	11			2020	1664-3224	http://dx.doi.org/10.3389/fimmu.2020.00273;https://www.ncbi.nlm.nih.gov/pubmed/32158447	10.3389/fimmu.2020.00273	32158447	To understand the roles of human gut bacteria in the occurrence of neuropsychiatric disorders, we isolated inflammatory Escherichia coli K1 and anti-inflammatory Lactobacillus mucosae from healthy human feces and examined their effects on the occurrence of altered microbiota, cognitive decline, and depression in mice. Oral gavage of Escherichia coli K1 caused colitis, cognitive decline, and depre…	brain,colon,gut bacteria,inflammation,neuropsychiatric disorder	ontains:<br/>- Oral administration of commensal Escherichia coli, which extensively proliferates due to certain factors causes colitis, hippocampal inflammation, conitive decline and anxiety in mice via altered microbiota. injection of LPS activates hippocampal astrocytes nd other regions. It also suppresses BDNF and CREB expression by activating NF-kB signalling pathway. These results suggest th…
22	Journal Article	Koopman M,Daniels JK,Spitzer C,Lampe A,Aidy SE	Depressed gut? the microbiota-diet-inflammation trialogue in depression	Current Opinion in Psychiatry	2017	30	369-377		2017	1473-6578	http://dx.doi.org/10.1097/YCO.0000000000000350;https://www.ncbi.nlm.nih.gov/pubmed/28654462	10.1097/YCO.0000000000000350	28654462	Purpose of review According to the WHO reports, around 350 million people worldwide suffer from depression. Despite its high prevalence, the complex interaction of multiple mechanisms underlying depression still needs to be elucidated. Recent findings Over the course of the last few years, several neurobiological alterations have been linked to the development and maintenance of depression. One b…	antidepressants,food for mood,inflammation,leaky gut,major depressive disorders,microbiome
23	Journal Article	Li N,Wang Q,Wang Y,Sun A,Lin Y,Jin Y,Li X	Fecal microbiota transplantation from chronic unpredictable mild stress mice donors affects anxiety-like and depression-like behavior in recipient mice via the gut microbiota-inflammation-brain axis	Stress	2019	22	592-602		9 2019	1607-8888	http://dx.doi.org/10.1080/10253890.2019.1617267;https://www.ncbi.nlm.nih.gov/pubmed/31124390	10.1080/10253890.2019.1617267	31124390	Recent studies have demonstrated that there are significant changes in the gut microbiota (GM) of humans with depression and animal models of depression and chronic stress. In our present study, we determined whether an alteration in GM is a decisive factor in anxiety-like and depression-like behavior and its impact on brain neurochemistry. An antibiotic cocktail was used to deplete the GM of mic…	Lactobacillus,Stress,depression,fecal microbiota transplantation,inflammation,microbiota	<b>contains:<br/>- </b>Some GM pathways involved in depression: NT and neuropeptides, low-grade immune activity, HPA activity and neurogenesis<br/>- Inflammation is a key causative factor in pathogenesis depression. GM-derived endotoins induce structural and functional damage of the GI mucosa, either by directly activating immune cells or penetrating into mucosa, leads to production cytokines.<br…
24	Journal Article	Liang S,Wu X,Hu X,Wang T,Jin F	Recognizing depression from the microbiota–gut–brain axis	International Journal of Molecular Sciences	2018	19		MDPI AG	2018	1422-0067	https://www.scopus.com/inward/record.uri?eid=2-s2.0-85047768928&doi=10.3390%2Fijms19061592&partnerID=40&md5=9841e837b3a4be429c3b713be2d38903;http://dx.doi.org/10.3390/ijms19061592;https://www.ncbi.nlm.nih.gov/pubmed/29843470	10.3390/ijms19061592	29843470	Major depression is one of the leading causes of disability, morbidity, and mortality worldwide. The brain–gut axis functions are disturbed, revealed by a dysfunction of the brain, immune system, endocrine system, and gut. Traditional depression treatments all target the brain, with different drugs and/or psychotherapy. Unfortunately, most of the patients have never received any treatment. Studie…	Brain–Gut axis,Gut microbiota,Major depressive disorder,Microbiota–gut–brain axis,Psychobiotics	cited By 29
25	Journal Article	Liu RT,Rowan-Nash AD,Sheehan AE,Walsh RF,Sanzari CM,Korry BJ,Belenky P	Reductions in anti-inflammatory gut bacteria are associated with depression in a sample of young adults	Brain, Behavior, and Immunity	2020	88	308-324	Elsevier	2020	1090-2139	https://doi.org/10.1016/j.bbi.2020.03.026;http://dx.doi.org/10.1016/j.bbi.2020.03.026;https://www.ncbi.nlm.nih.gov/pubmed/32229219	10.1016/j.bbi.2020.03.026	32229219	We assessed the gut microbiota of 90 American young adults, comparing 43 participants with major depressive disorder (MDD) and 47 healthy controls, and found that the MDD subjects had significantly different gut microbiota compared to the healthy controls at multiple taxonomic levels. At the phylum level, participants with MDD had lower levels of Firmicutes and higher levels of Bacteroidetes, wit…	Depression,Inflammation,Microbiome,SCFA
26	Journal Article	Lowry CA,Smith DG,Siebler PH,Schmidt D,Stamper CE,Hassell JE,Yamashita PS,Fox JH,Reber SO,Brenner LA,Hoisington AJ,Postolache TT,Kinney KA,Marciani D,Hernandez M,Hemmings SM,Malan-Muller S,Wright KP,Knight R,Raison CL,Rook GA	The Microbiota, Immunoregulation, and Mental Health: Implications for Public Health	Current environmental health reports	2016	3	270-286		9 2016	2196-5412	http://dx.doi.org/10.1007/s40572-016-0100-5;https://www.ncbi.nlm.nih.gov/pubmed/27436048	10.1007/s40572-016-0100-5	27436048	The hygiene or “Old Friends” hypothesis proposes that the epidemic of inflammatory disease in modern urban societies stems at least in part from reduced exposure to microbes that normally prime mammalian immunoregulatory circuits and suppress inappropriate inflammation. Such diseases include but are not limited to allergies and asthma; we and others have proposed that the markedly reduced exposur…	Anxiety,Depression,Lactobacilli,Microbiome,Mycobacteria,Posttraumatic stress disorder
27	Journal Article	Madan A,Thompson D,Fowler JC,Ajami NJ,Salas R,Frueh BC,Bradshaw MR,Weinstein BL,Oldham JM,Petrosino JF	The gut microbiota is associated with psychiatric symptom severity and treatment outcome among individuals with serious mental illness	Journal of Affective Disorders	2020	264	98-106	Elsevier B.V.	2020	1573-2517	https://doi.org/10.1016/j.jad.2019.12.020;http://dx.doi.org/10.1016/j.jad.2019.12.020;https://www.ncbi.nlm.nih.gov/pubmed/32056780	10.1016/j.jad.2019.12.020	32056780	Background: Emerging evidence implicates the gut microbiota in central nervous system functioning via its effects on inflammation, the hypothalamic-pituitary axis, and/or neurotransmission. Our understanding of the cellular underpinnings of the brain-gut relationship is based almost exclusively on animal models with some small-scale human studies. This study examined the relationship between the …	Anxiety,Depression,Microbiome,Microbiota,Outcomes,Serious mental illness
28	Miscellaneous	Martin-Subero M,Anderson G,Kanchanatawan B,Berk M,Maes M	Comorbidity between depression and inflammatory bowel disease explained by immune-inflammatory, oxidative, and nitrosative stress; Tryptophan catabolite; And gut-brain pathways	CNS Spectrums	2016	21	184-198		2016	1092-8529	http://dx.doi.org/10.1017/S1092852915000449;https://www.ncbi.nlm.nih.gov/pubmed/26307347	10.1017/S1092852915000449	26307347	The nature of depression has recently been reconceptualized, being conceived as the clinical expression of activated immune-inflammatory, oxidative, and nitrosative stress (IO&NS) pathways, including tryptophan catabolite (TRYCAT), autoimmune, and gut-brain pathways. IO&NS pathways are similarly integral to the pathogenesis of inflammatory bowel disease (IBD). The increased depression prevalence …	Comorbidity,haptoglobin,immunology,inflammatory bowel disease,major depression,oxidative stress
29	Journal Article	Marx W,Moseley G,Berk M,Jacka F	Nutritional psychiatry: The present state of the evidence	Proceedings of the Nutrition Society	2017	76	427-436		2017	1475-2719	http://dx.doi.org/10.1017/S0029665117002026;https://www.ncbi.nlm.nih.gov/pubmed/28942748	10.1017/S0029665117002026	28942748	Mental illness, including depression, anxiety and bipolar disorder, accounts for a significant proportion of global disability and poses a substantial social, economic and heath burden. Treatment is presently dominated by pharmacotherapy, such as antidepressants, and psychotherapy, such as cognitive behavioural therapy; however, such treatments avert less than half of the disease burden, suggesti…	Diet,Mental health,Nutrition,Psychiatry,Treatment
30	Journal Article	Mörkl S,Butler MI,Holl A,Cryan JF,Dinan TG	Probiotics and the Microbiota-Gut-Brain Axis: Focus on Psychiatry	Current Nutrition Reports	2020	9	171-182	Springer	2020	2161-3311	https://www.scopus.com/inward/record.uri?eid=2-s2.0-85085030562&doi=10.1007%2Fs13668-020-00313-5&partnerID=40&md5=5e32247e57e2305d7fed26e6bb1a02b5;http://dx.doi.org/10.1007/s13668-020-00313-5;https://www.ncbi.nlm.nih.gov/pubmed/32406013	10.1007/s13668-020-00313-5	32406013	Purpose of Review: Probiotics are living bacteria, which when ingested in adequate amounts, confer health benefits. Gut microbes are suggested to play a role in many psychiatric disorders and could be a potential therapeutic target. Between the gut and the brain, there is a bi-directional communication pathway called the microbiota-gut-brain axis. The purpose of this review is to examine data fro…	Anxiety,Depression,Gut microbiota,Microbiota-gut-brain axis,Probiotics,Psychiatry,Schizophrenia,Vagal nerve	cited By 0
31	Miscellaneous	Mörkl S,Wagner-Skacel J,Lahousen T,Lackner S,Holasek SJ,Bengesser SA,Painold A,Holl AK,Reininghaus E	The role of nutrition and the gut-brain axis in psychiatry: A review of the literature	Neuropsychobiology	2020	79	80-88		2020	1423-0224	http://dx.doi.org/10.1159/000492834	10.1159/000492834		Introduction: Individuals suffering from psychiatric disorders experience high levels of illness burden and a significantly reduced quality of life. Despite targeted psychopharmacological strategies and complementary psychotherapeutic procedures only moderate effects are obtained, and the risk of relapse is high in many patients. Worldwide, psychiatric diseases such as depression are continuously…	Depression,Diet,Gut microbiome,Gut-brain axis,Mediterranean diet,Nutrients,Nutrition,Psychiatry
32	Journal Article	Pandey S,Pahwa S,Gupta C	Probiotics usage and safety concerns - A review	International Journal of Pharmaceutical Sciences Review and Research	2019	57	68-75		2019	0976-044X	https://www.embase.com/search/results?subaction=viewrecord&id=L2002555282&from=export			Probiotics use has gained popularity in recent years for the treatment of chronic as well as non- chronic diseases, however, the safety of such products and their adherence to protocols is still questionable. Recently many cases of secondary diseases like fungemia or Bacteremia have been reported in patients receiving probiotics as a supportive agent. The main concern of this review is to focus o…	Bacillus clausii,Bifidobacterium,Bifidobacterium longum,Escherichia coli,Lactobacillus,Lactobacillus acidophilus,Lactobacillus casei,Lactobacillus crispatus,Lactobacillus rhamnosus,Saccharomyces boulardii,Saccharomyces boulardii concentrate,VSL 3,VSL3,antibiotic therapy,antigen presenting cell,anxiety disorder,autism,bacteremia,bacterial infection,bacteriocin,bifilac,colon flora,critically ill pa…
33	Journal Article	Parker BJ,Wearsch PA,Veloo AC,Rodriguez-Palacios A	The Genus Alistipes: Gut Bacteria With Emerging Implications to Inflammation, Cancer, and Mental Health	Frontiers in Immunology	2020	11		Frontiers Media S.A.	2020	1664-3224	https://www.scopus.com/inward/record.uri?eid=2-s2.0-85087041489&doi=10.3389%2Ffimmu.2020.00906&partnerID=40&md5=c10eb5a5d41ff21ab4f91a2c804b64d4;http://dx.doi.org/10.3389/fimmu.2020.00906;https://www.ncbi.nlm.nih.gov/pubmed/32582143	10.3389/fimmu.2020.00906	32582143	Alistipes is a relatively new genus of bacteria isolated primarily from medical clinical samples, although at a low rate compared to other genus members of the Bacteroidetes phylum, which are highly relevant in dysbiosis and disease. According to the taxonomy database at The National Center for Biotechnology Information, the genus consists of 13 species: Alistipes finegoldii, Alistipes putredinis…	A. indistinctus,A. onderdonkii,A. putredinis,A. senegalensis,A. shahii,A. timonensis,Alistipes finegoldii,inflammatory bowel diseases	cited By 0<br/><br/><b>Contains:<br/>- </b>Alistipes are anaerobic bacteria commonly found in healthy human GI GM. They are classified as gram-, rod shaped, anaerobiv and non-spore forming. All species but A. obesi are non-motile. A. finegoldii is bile-resistant and esculin-negative. This bacterium can hydrolyze tryptophan to indole<br/>- Alistipes have also been isolated from the bloodstream, as…
34	Miscellaneous	Pearson-Leary J,Zhao C,Bittinger K,Eacret D,Luz S,Vigderman AS,Dayanim G,Bhatnagar S	The gut microbiome regulates the increases in depressive-type behaviors and in inflammatory processes in the ventral hippocampus of stress vulnerable rats	Molecular Psychiatry	2020	25	1068-1079	Springer US	2020	1476-5578	http://dx.doi.org/10.1038/s41380-019-0380-x;https://www.ncbi.nlm.nih.gov/pubmed/30833676	10.1038/s41380-019-0380-x	30833676	Chronic exposure to stress is associated with increased incidence of depression, generalized anxiety, and PTSD. However, stress induces vulnerability to such disorders only in a sub-population of individuals, as others remain resilient. Inflammation has emerged as a putative mechanism for promoting stress vulnerability. Using a rodent model of social defeat, we have previously shown that rats wit…
35	Journal Article	Pfau ML,Ménard C,Russo SJ	Inflammatory Mediators in Mood Disorders: Therapeutic Opportunities	Annual Review of Pharmacology and Toxicology	2018	58	411-428		1 2018	1545-4304	http://dx.doi.org/10.1146/annurev-pharmtox-010617-052823;https://www.ncbi.nlm.nih.gov/pubmed/28992428	10.1146/annurev-pharmtox-010617-052823	28992428	Mood disorders such as depression are among the most prevalent psychiatric disorders in the United States, but they are inadequately treated in a substantial proportion of patients. Accordingly, neuropsychiatric research has pivoted from investigation of monoaminergic mechanisms to exploration of novel mediators, including the role of inflammatory processes. Subsets of mood disorder patients exhi…	inflammation,major depressive disorder,microbiome,mood disorders,therapeutics	oppertunities for treatment. Not treatments itself<br/><br/>Inleiding voor theraputic approaches
36	Journal Article	Pinto-Sanchez MI,Hall GB,Ghajar K,Nardelli A,Bolino C,Lau JT,Martin FP,Cominetti O,Welsh C,Rieder A,Traynor J,Gregory C,Palma G,Pigrau M,Ford AC,Macri J,Berger B,Bergonzelli G,Surette MG,Collins SM,Moayyedi P,Bercik P	Probiotic Bifidobacterium longum NCC3001 Reduces Depression Scores and Alters Brain Activity: A Pilot Study in Patients With Irritable Bowel Syndrome	Gastroenterology	2017	153	448-459.e8	W.B. Saunders	2017	1528-0012	https://www.scopus.com/inward/record.uri?eid=2-s2.0-85021338194&doi=10.1053%2Fj.gastro.2017.05.003&partnerID=40&md5=871acd8115253012e3b717523e7e02ed;http://dx.doi.org/10.1053/j.gastro.2017.05.003;https://www.ncbi.nlm.nih.gov/pubmed/28483500	10.1053/j.gastro.2017.05.003	28483500	Background & Aims Probiotics can reduce symptoms of irritable bowel syndrome (IBS), but little is known about their effects on psychiatric comorbidities. We performed a prospective study to evaluate the effects of Bifidobacterium longum NCC3001 (BL) on anxiety and depression in patients with IBS. Methods We performed a randomized, double-blind, placebo-controlled study of 44 adults with IBS and d…	Anxiety,Depression,IBS,fMRI	cited By 181<br/><br/>ABout IBD but a lot of citations<br/><br/><b>Contains:<br/>- </b>DEmonstrated that Bifidobacterium longum NCC301 subspecies longum strain (BL) normalized anxiety-like behaviour and hippocampal BDNF in mice with low-grade gut inflammation. Based on this, they hypthesized that BL will improve psychiatric comorbidity in IBS patients. Because anxiety and depression are not easy …
37	Journal Article	Serra D,Almeida LM,Dinis TC	Polyphenols in the management of brain disorders: Modulation of the microbiota-gut-brain axis	Advances in food and nutrition research	2020	91	1-27		2020	1043-4526	http://dx.doi.org/10.1016/bs.afnr.2019.08.001;https://www.ncbi.nlm.nih.gov/pubmed/32035595	10.1016/bs.afnr.2019.08.001	32035595	The modulation of the microbiota-gut-brain axis with a view to preventing and treating brain disorders became recently a hot topic for the scientific community. Dietary polyphenols are multifaceted compounds that have demonstrated to be highly advantageous to counteract inflammation, oxidative stress, and neurodegeneration, among other pathological conditions, being useful in the prevention and t…
38	Miscellaneous	Skonieczna-żydecka K,Marlicz W,Misera A,Koulaouzidis A,Łoniewski I	Microbiome—the missing link in the gut-brain axis: Focus on its role in gastrointestinal and mental health	Journal of Clinical Medicine	2018	7			2018	2077-0383	http://dx.doi.org/10.3390/jcm7120521	10.3390/jcm7120521		The central nervous system (CNS) and the human gastrointestinal (GI) tract communicate through the gut-brain axis (GBA). Such communication is bi-directional and involves neuronal, endocrine, and immunological mechanisms. There is mounting data that gut microbiota is the source of a number of neuroactive and immunocompetent substances, which shape the structure and function of brain regions invol…	Adult stem cells,Functional gastrointestinal disorders,Gut brain axis,Inflammatory bowel disease (IBD),Microbiota
39	Journal Article	Swann OG,Kilpatrick M,Breslin M,Oddy WH	Dietary fiber and its associations with depression and inflammation	Nutrition Reviews	2020	78	394-411		2020	1753-4887	http://dx.doi.org/10.1093/nutrit/nuz072;https://www.ncbi.nlm.nih.gov/pubmed/31750916	10.1093/nutrit/nuz072	31750916	Dietary fiber is a crucial component of a healthy diet, with benefits that can be attributed to processes in the gut microbiota and the resulting by-products. Observational studies support associations between dietary fiber intake and depression and inflammation, but the potential mechanisms are poorly understood. This review examines evidence of the effects of dietary fiber on depression and inf…	depression,dietary fiber,inflammation,mental health,microbiota
40	Journal Article	Talbott SM,Talbott JA,Stephens BJ,Oddou MP	Effect of coordinated probiotic/prebiotic/phytobiotic supplementation on microbiome balance and psychological mood state in healthy stressed adults	Functional Foods in Health and Disease	2019	9	265-275	Functional Food Institute	2019	2160-3855	https://www.scopus.com/inward/record.uri?eid=2-s2.0-85068828686&doi=10.31989%2Fffhd.v9i4.599&partnerID=40&md5=ed6787d25a0ad9eafe34eefb905cd1ce;http://dx.doi.org/10.31989/ffhd.v9i4.599	10.31989/ffhd.v9i4.599		Background: Interest in and knowledge of the gut microbiome has increased exponentially in the past decade. This once overlooked component of the gastrointestinal tract is now implicated in multiple aspects of human health, including mental (e.g. depression, anxiety, stress), metabolic (e.g. diabetes/obesity), neurological (e.g. Alzheimer’s, Parkinson’s, Autism Spectrum Disorder), gastrointestina…	Anxiety,Bifidobacterium longum,Depression,Lactobacillus helveticus,Lactobacillus rhamnosus,Mental wellness,Mood state,Stress,Vigor	cited By 6<br/>Volgensmij is dit een klein stukje uit een boek<br/><br/><b>Contains:<br/>- </b>The gut-brain axis signalling pathway makes use of the nervous system, endocrine system and IS and predominantly the 100 trillion intestinal bacteria that comprise the GM.<br/>The bi-directional nature of the GBA is visible in observations from classic gut brain disorders, such as IBS, Crohn's, IBD and …
41	Journal Article	Tian T,Xu B,Qin Y,Fan L,Chen J,Zheng P,Gong X,Wang H,Bai M,Pu J,Lu J,Zhou W,Zhao L,Yang D,Xie P	Clostridium butyricum miyairi 588 has preventive effects on chronic social defeat stress-induced depressive-like behaviour and modulates microglial activation in mice	Biochemical and Biophysical Research Communications	2019	516	430-436	Elsevier Ltd	2019	1090-2104	https://doi.org/10.1016/j.bbrc.2019.06.053;http://dx.doi.org/10.1016/j.bbrc.2019.06.053;https://www.ncbi.nlm.nih.gov/pubmed/31227215	10.1016/j.bbrc.2019.06.053	31227215	Recent studies have suggested the neuroprotective effects of Clostridium butyricum on mood disorders. However, the potential role of Clostridium butyricum in modulating the gut-brain-axis remains unknown. Here, we applied the commercial Clostridium butyricum Miyairi 588 (CBM588) strain to assess psychological behavioural alterations in mice exposed to chronic social defeat stress (CSDS). We found…	Clostridium butyricum,Hippocampus,Miyairi 588,Neuroinflammation
42	Journal Article	Tian P,O'Riordan KJ,kun Lee Y,Wang G,Zhao J,Zhang H,Cryan JF,Chen W	Towards a psychobiotic therapy for depression: Bifidobacterium breve CCFM1025 reverses chronic stress-induced depressive symptoms and gut microbial abnormalities in mice	Neurobiology of Stress	2020	12	100216	Elsevier	2020	2352-2895	https://doi.org/10.1016/j.ynstr.2020.100216;http://dx.doi.org/10.1016/j.ynstr.2020.100216	10.1016/j.ynstr.2020.100216		Background: Accumulating evidence points to an association between gut microbial abnormalities and depression disorder. The microbiota-gut-brain axis is an emerging target for treating depression using nutritional strategies, considering the numerous limitations of current pharmacological approaches. Here we studied the effect and probable mechanisms of psychobiotic treatment on depression. Metho…	5-Hydroxytryptophan,Bifidobacterium,Depression,Psychobiotics,Stress
43	Miscellaneous	Van Ameringen M,Turna J,Patterson B,Pipe A,Mao RQ,Anglin R,Surette MG	The gut microbiome in psychiatry: A primer for clinicians	Depression and Anxiety	2019	36	1004-1025	John Wiley & Sons, Ltd	2019	1520-6394	http://dx.doi.org/10.1002/da.22936;https://www.ncbi.nlm.nih.gov/pubmed/31356715	10.1002/da.22936	31356715	Research in the past decade has shown that variations in the gut microbiome may influence behavior, and vice versa. As such, interest in the role of the gut microbiome in psychiatric conditions has drawn immense interest. This is evidenced by the recent surge in published studies examining microbial dysbiosis in clinical psychiatric populations, particularly autism spectrum disorder and depressio…	anxiety,gut–brain axis,microbiome,microbiota,mood,psychiatry
44	Journal Article	Wang Q,Jia M,Zhao Y,Hui Y,Pan J,Yu H,Yan S,Dai X,Liu X,Liu Z	Supplementation of Sesamin Alleviates Stress-Induced Behavioral and Psychological Disorders via Reshaping the Gut Microbiota Structure	Journal of Agricultural and Food Chemistry	2019	67	12441-12451		11 2019	1520-5118	http://dx.doi.org/10.1021/acs.jafc.9b03652;https://www.ncbi.nlm.nih.gov/pubmed/31674783	10.1021/acs.jafc.9b03652	31674783	Sesamin, a lignan from sesame seed, has been reported to attenuate chronic mild stress-induced depressive-like behaviors. Gut microbiota play pivotal roles in mediating psychological behaviors by regulating gut barrier integrity and systemic inflammatory responses. Here, we found that oral sesamin administration (50 mg/kg·bodyweight/day) significantly attenuated depressive, aversive, repetitive, …	LPS,gut microbiota,inflammation,sesamin,stress	useful for therapeutic approaches
45	Journal Article	Wong ML,Inserra A,Lewis MD,Mastronardi CA,Leong L,Choo J,Kentish S,Xie P,Morrison M,Wesselingh SL,Rogers GB,Licinio J	Inflammasome signaling affects anxiety- and depressive-like behavior and gut microbiome composition	Molecular Psychiatry	2016	21	797-805	Nature Publishing Group	2016	1476-5578	http://dx.doi.org/10.1038/mp.2016.46;https://www.ncbi.nlm.nih.gov/pubmed/27090302	10.1038/mp.2016.46	27090302	The inflammasome is hypothesized to be a key mediator of the response to physiological and psychological stressors, and its dysregulation may be implicated in major depressive disorder. Inflammasome activation causes the maturation of caspase-1 and activation of interleukin (IL)-1β and IL-18, two proinflammatory cytokines involved in neuroimmunomodulation, neuroinflammation and neurodegeneration.…

## Sheet: Reason full text writing excl
NR	Authors	Title	Opinion	Not within the scope of research question	Too Broad/not specific enough	Not (directly) related to research question	Presentation	Questionable methodology	No decisive conclusion	Book chapter	Too artificial laboratory setting
1	Adan RA,van der Beek EM,Buitelaar JK,Cryan JF,Hebebrand J,Higgs S,Schellekens H,Dickson SL	Nutritional psychiatry: Towards improving mental health by what you eat			x
2	Alam R,Abdolmaleky HM,Zhou J	Microbiome, inflammation, epigenetic alterations, and mental diseases			x
3	Bauer ME,Teixeira AL	Inflammation in psychiatric disorders: What comes first?		x
4	Bermúdez-Humarán LG,Salinas E,Ortiz GG,Ramirez-Jirano LJ,Morales JA,Bitzer-Quintero OK	From probiotics to psychobiotics: Live beneficial bacteria which act on the brain-gut axis				x
5	Bruce-Keller AJ,Salbaum JM,Berthoud HR	Harnessing Gut Microbes for Mental Health: Getting From Here to There				x
6	Capuco A,Urits I,Hasoon J,Chun R,Gerald B,Wang JK,Ngo AL,Simopoulos T,Kaye AD,Colontonio MM,Parker-Actlis TQ,Fuller MC,Viswanath O	Gut Microbiome Dysbiosis and Depression: a Comprehensive Review				x
7	Cathomas F,Murrough JW,Nestler EJ,Han MH,Russo SJ	Neurobiology of Resilience: Interface Between Mind and Body		x
8	Chahwan B,Kwan S,Isik A,van Hemert S,Burke C,Roberts L	Gut feelings: A randomised, triple-blind, placebo-controlled trial of probiotics for depressive symptoms			x
9	Chen J,Vitetta L	Mitochondria could be a potential key mediator linking the intestinal microbiota to depression		x
10	D'Mello C,Swain MG	Immune-to-Brain Communication Pathways in Inflammation-Associated Sickness and Depression				x
11	Ellul P,Mariotti-Ferrandiz E,Leboyer M,Klatzmann D	Regulatory T cells as supporters of psychoimmune resilience: Toward immunotherapy of major depressive disorder		x
12	Evrensel A,Ünsalver BÖ,Ceylan ME	Neuroinflammation, gut-brain axis and depression		x
13	Flux MC,Lowry CA	Finding intestinal fortitude: Integrating the microbiome into a holistic view of depression mechanisms, treatment, and resilience		x
14	Getachew B,Aubee JI,Schottenfeld RS,Csoka AB,Thompson KM,Tizabi Y	Ketamine interactions with gut-microbiota in rats: Relevance to its antidepressant and anti-inflammatory properties				x
15	Guo Y,Xie J,Li X,Yuan Y,Zhang L,Hu W,Luo H,Yu H,Zhang R	Antidepressant effects of rosemary extracts associate with antiinflammatory effect and rebalance of gut microbiota				x
16	Gur TL,Palkar AV,Rajasekera T,Allen J,Niraula A,Godbout J,Bailey MT	Prenatal stress disrupts social behavior, cortical neurobiology and commensal microbes in adult male offspring			x
17	Han SK,Kim DH	Lactobacillus mucosae and Bifidobacterium longum Synergistically Alleviate Immobilization Stress-Induced Anxiety/Depression in Mice by Suppressing Gut Dysbiosis		x
18	Waclawiková B,Aidy SE	Role of microbiota and tryptophan metabolites in the remote effect of intestinal inflammation on brain and depression				x
19	Huang TT,Lai JB,Du YL,Xu Y,Ruan LM,Hu SH	Current understanding of gut microbiota in mood disorders: An update of human studies			x
20	Huang N,Hua D,Zhan G,Li S,Zhu B,Jiang R,Yang L,Bi J,Xu H,Hashimoto K,Luo A,Yang C	Role of Actinobacteria and Coriobacteriia in the antidepressant effects of ketamine in an inflammation model of depression		x
21	Kim JK,Lee KE,Lee SA,Jang HM,Kim DH	Interplay Between Human Gut Bacteria Escherichia coli and Lactobacillus mucosae in the Occurrence of Neuropsychiatric Disorders in Mice		x
22	Koopman M,Daniels JK,Spitzer C,Lampe A,Aidy SE	Depressed gut? the microbiota-diet-inflammation trialogue in depression			x
23	Li N,Wang Q,Wang Y,Sun A,Lin Y,Jin Y,Li X	Fecal microbiota transplantation from chronic unpredictable mild stress mice donors affects anxiety-like and depression-like behavior in recipient mice via the gut microbiota-inflammation-brain axis				x
24	Liang S,Wu X,Hu X,Wang T,Jin F	Recognizing depression from the microbiota–gut–brain axis				x
25	Liu RT,Rowan-Nash AD,Sheehan AE,Walsh RF,Sanzari CM,Korry BJ,Belenky P	Reductions in anti-inflammatory gut bacteria are associated with depression in a sample of young adults				x
26	Lowry CA,Smith DG,Siebler PH,Schmidt D,Stamper CE,Hassell JE,Yamashita PS,Fox JH,Reber SO,Brenner LA,Hoisington AJ,Postolache TT,Kinney KA,Marciani D,Hernandez M,Hemmings SM,Malan-Muller S,Wright KP,Knight R,Raison CL,Rook GA	The Microbiota, Immunoregulation, and Mental Health: Implications for Public Health			x
27	Madan A,Thompson D,Fowler JC,Ajami NJ,Salas R,Frueh BC,Bradshaw MR,Weinstein BL,Oldham JM,Petrosino JF	The gut microbiota is associated with psychiatric symptom severity and treatment outcome among individuals with serious mental illness			x
28	Martin-Subero M,Anderson G,Kanchanatawan B,Berk M,Maes M	Comorbidity between depression and inflammatory bowel disease explained by immune-inflammatory, oxidative, and nitrosative stress; Tryptophan catabolite; And gut-brain pathways				x
29	Marx W,Moseley G,Berk M,Jacka F	Nutritional psychiatry: The present state of the evidence			x
30	Mörkl S,Butler MI,Holl A,Cryan JF,Dinan TG	Probiotics and the Microbiota-Gut-Brain Axis: Focus on Psychiatry				x
31	Mörkl S,Wagner-Skacel J,Lahousen T,Lackner S,Holasek SJ,Bengesser SA,Painold A,Holl AK,Reininghaus E	The role of nutrition and the gut-brain axis in psychiatry: A review of the literature		x
32	Pandey S,Pahwa S,Gupta C	Probiotics usage and safety concerns - A review		x
33	Parker BJ,Wearsch PA,Veloo AC,Rodriguez-Palacios A	The Genus Alistipes: Gut Bacteria With Emerging Implications to Inflammation, Cancer, and Mental Health		x
34	Pearson-Leary J,Zhao C,Bittinger K,Eacret D,Luz S,Vigderman AS,Dayanim G,Bhatnagar S	The gut microbiome regulates the increases in depressive-type behaviors and in inflammatory processes in the ventral hippocampus of stress vulnerable rats				x
35	Pfau ML,Ménard C,Russo SJ	Inflammatory Mediators in Mood Disorders: Therapeutic Opportunities				x
36	Pinto-Sanchez MI,Hall GB,Ghajar K,Nardelli A,Bolino C,Lau JT,Martin FP,Cominetti O,Welsh C,Rieder A,Traynor J,Gregory C,Palma G,Pigrau M,Ford AC,Macri J,Berger B,Bergonzelli G,Surette MG,Collins SM,Moayyedi P,Bercik P	Probiotic Bifidobacterium longum NCC3001 Reduces Depression Scores and Alters Brain Activity: A Pilot Study in Patients With Irritable Bowel Syndrome		x
37	Serra D,Almeida LM,Dinis TC	Polyphenols in the management of brain disorders: Modulation of the microbiota-gut-brain axis				x
38	Skonieczna-żydecka K,Marlicz W,Misera A,Koulaouzidis A,Łoniewski I	Microbiome—the missing link in the gut-brain axis: Focus on its role in gastrointestinal and mental health				x
39	Swann OG,Kilpatrick M,Breslin M,Oddy WH	Dietary fiber and its associations with depression and inflammation			x
40	Talbott SM,Talbott JA,Stephens BJ,Oddou MP	Effect of coordinated probiotic/prebiotic/phytobiotic supplementation on microbiome balance and psychological mood state in healthy stressed adults				x
41	Tian T,Xu B,Qin Y,Fan L,Chen J,Zheng P,Gong X,Wang H,Bai M,Pu J,Lu J,Zhou W,Zhao L,Yang D,Xie P	Clostridium butyricum miyairi 588 has preventive effects on chronic social defeat stress-induced depressive-like behaviour and modulates microglial activation in mice		x
42	Tian P,O'Riordan KJ,kun Lee Y,Wang G,Zhao J,Zhang H,Cryan JF,Chen W	Towards a psychobiotic therapy for depression: Bifidobacterium breve CCFM1025 reverses chronic stress-induced depressive symptoms and gut microbial abnormalities in mice		x
43	Van Ameringen M,Turna J,Patterson B,Pipe A,Mao RQ,Anglin R,Surette MG	The gut microbiome in psychiatry: A primer for clinicians			x
44	Wang Q,Jia M,Zhao Y,Hui Y,Pan J,Yu H,Yan S,Dai X,Liu X,Liu Z	Supplementation of Sesamin Alleviates Stress-Induced Behavioral and Psychological Disorders via Reshaping the Gut Microbiota Structure				x
45	Wong ML,Inserra A,Lewis MD,Mastronardi CA,Leong L,Choo J,Kentish S,Xie P,Morrison M,Wesselingh SL,Rogers GB,Licinio J	Inflammasome signaling affects anxiety- and depressive-like behavior and gut microbiome composition				x
